# Supplementary material for: Poly[[diaqua­bis­(2,2′-bipyridine)­bis­(μ3-5-hy­droxy­isophthalato)(μ2-5-hy­droxy­isophthalato)digadolinium(III)] trihydrate]
Source: Acta Crystallogr Sect E Struct Rep Online. 2011 Sep 14;67(Pt 10):m1368–9. doi: 10.1107/S1600536811035999 (PMC3201312; doi:10.1107/S1600536811035999)
Supplement: Supplementary file 2 [file e-67-m1368-Isup2.hkl]

# 
# h,k,l, Fc-squared, Fo-squared, sigma(Fo-squared) and status flag 
# 
data_I
_shelx_title ' a in P-1' 
_shelx_refln_list_code          4 
_shelx_F_calc_maximum      346.46 
_exptl_crystal_F_000      1236.00 
_reflns_d_resolution_high  0.8346 
 
loop_ 
 _symmetry_equiv_pos_as_xyz 
 'x, y, z' 
 '-x, -y, -z' 
 
_cell_length_a    11.4196 
_cell_length_b    12.0357 
_cell_length_c    17.8857 
_cell_angle_alpha  91.008 
_cell_angle_beta  103.204 
_cell_angle_gamma 106.648 
 
_shelx_F_squared_multiplier     1.000 
 
loop_ 
 _refln_index_h 
 _refln_index_k 
 _refln_index_l 
 _refln_F_squared_calc 
 _refln_F_squared_meas 
 _refln_F_squared_sigma 
 _refln_observed_status 
   1   0   0     6577.24     7895.41    189.69 o 
   2   0   0     3891.40     4090.14    126.61 o 
   3   0   0    31223.16    31621.60    730.86 o 
   4   0   0       32.82       36.51     14.00 o 
   5   0   0     2467.06     2748.31     83.57 o 
   6   0   0     4054.44     3916.28    181.15 o 
   7   0   0     2860.53     2729.76    158.04 o 
   8   0   0     5771.49     5642.72    255.84 o 
   9   0   0      488.41      419.46     88.70 o 
  10   0   0      842.45      740.76    114.20 o 
  11   0   0     9841.82     9419.75    403.63 o 
  12   0   0        2.56       14.00     59.32 o 
 -12   1   0     6920.63     6408.08    337.25 o 
 -11   1   0     2271.80     2038.52    186.27 o 
 -10   1   0      819.14      725.96    116.02 o 
  -9   1   0    14732.20    14796.95    498.25 o 
  -8   1   0     5554.69     5425.70    250.49 o 
  -7   1   0        0.58      -16.85     25.16 o 
  -6   1   0    15725.18    15269.20    258.85 o 
  -5   1   0      157.68      180.65     28.98 o 
  -4   1   0     9339.97     9120.66    160.49 o 
  -3   1   0     6852.82     6671.64    119.84 o 
  -2   1   0     6259.32     6239.85    185.13 o 
  -1   1   0    63677.95    65213.08   1269.64 o 
   0   1   0     2781.80     2602.58     83.00 o 
   1   1   0     4409.97     4903.74     73.58 o 
   2   1   0    43877.44    43835.57    685.14 o 
   3   1   0     4119.71     4172.18     85.56 o 
   4   1   0      101.52      105.35     14.26 o 
   5   1   0    36790.81    37123.92    566.49 o 
   6   1   0       38.35       88.58     40.65 o 
   7   1   0      779.79      817.96     93.82 o 
   8   1   0     9853.92    10075.46    365.14 o 
   9   1   0      546.99      617.46    102.59 o 
  10   1   0     4160.43     4525.54    253.56 o 
  11   1   0       20.83       23.00     54.88 o 
  12   1   0      657.82      766.61    143.92 o 
 -13   2   0     1503.29     1582.98    192.53 o 
 -12   2   0       40.66       31.42     56.93 o 
 -11   2   0      475.17      531.15    112.72 o 
 -10   2   0    15774.38    15551.72    539.58 o 
  -9   2   0     3207.60     3151.26    198.34 o 
  -8   2   0      421.25      369.70     75.60 o 
  -7   2   0    24097.10    25027.94    686.45 o 
  -6   2   0     9337.85     9998.03    239.73 o 
  -5   2   0     1260.35     1423.73     50.89 o 
  -4   2   0    33678.80    32158.24    496.55 o 
  -3   2   0     3468.78     3384.83     78.73 o 
  -2   2   0    17407.67    17306.85    366.40 o 
  -1   2   0      660.95     1073.57     49.87 o 
   0   2   0      861.34      785.49     43.42 o 
   1   2   0    26965.55    28506.83    364.45 o 
   2   2   0     3787.49     3673.58     71.63 o 
   3   2   0      365.50      297.94     32.87 o 
   4   2   0    46420.77    45797.27    692.60 o 
   5   2   0      290.64      309.81     24.62 o 
   6   2   0     1867.95     1862.67     90.88 o 
   7   2   0    23246.51    23576.84    472.53 o 
   8   2   0     2659.15     2561.30    123.56 o 
   9   2   0      319.94      305.66     57.23 o 
  10   2   0     4451.95     4123.89    175.27 o 
  11   2   0        2.69       60.69     48.39 o 
  12   2   0     1838.03     1611.78    197.20 o 
 -13   3   0      629.81      545.72    127.98 o 
 -12   3   0     2398.19     2581.63    215.42 o 
 -11   3   0       30.24       27.10     51.58 o 
 -10   3   0      727.82      908.93    131.85 o 
  -9   3   0     1245.76     1099.87    129.00 o 
  -8   3   0    11670.70    12143.82    423.90 o 
  -7   3   0     5844.09     5699.11    136.59 o 
  -6   3   0       67.42       87.74     21.54 o 
  -5   3   0    32267.37    32404.21    538.21 o 
  -4   3   0    14203.34    13678.53    243.54 o 
  -3   3   0     1559.19     2013.25     83.46 o 
  -2   3   0    35344.29    34965.52    721.98 o 
  -1   3   0    42268.50    41372.23    843.69 o 
   0   3   0      916.13      837.82     40.54 o 
   1   3   0      508.20      583.99     41.28 o 
   2   3   0     1224.66     1318.17     59.66 o 
   3   3   0    36514.82    38343.83    500.48 o 
   4   3   0     1810.65     1708.32    101.25 o 
   5   3   0        2.63       42.80     16.41 o 
   6   3   0    16353.71    16068.55    348.03 o 
   7   3   0     3887.52     3822.12    147.72 o 
   8   3   0      114.10       89.10     40.82 o 
   9   3   0    10411.25    10119.41    428.79 o 
  10   3   0     3754.14     3608.75    251.74 o 
  11   3   0        1.84      -13.32     46.23 o 
 -13   4   0     2309.14     2038.30    218.38 o 
 -12   4   0       77.78       30.40     54.65 o 
 -11   4   0     2382.19     2064.60    194.93 o 
 -10   4   0     5249.03     5488.10    291.71 o 
  -9   4   0     1193.75     1169.67    133.56 o 
  -8   4   0      162.41      156.21     54.20 o 
  -7   4   0     1551.52     1688.08    127.58 o 
  -6   4   0     8756.90     8778.91    205.23 o 
  -5   4   0    19056.77    19126.26    424.81 o 
  -4   4   0     1080.45     1201.23     63.76 o 
  -3   4   0    42252.59    42691.51    887.41 o 
  -2   4   0    63948.79    61662.75   1247.32 o 
  -1   4   0     3510.53     3662.00    102.80 o 
   0   4   0    19282.26    19405.74    342.81 o 
   1   4   0     7810.46     7365.80    132.80 o 
   2   4   0      943.79      932.28     49.49 o 
   3   4   0     5187.18     5195.19    170.16 o 
   4   4   0      977.81      831.39     45.31 o 
   5   4   0     6168.14     6215.91    159.28 o 
   6   4   0      419.92      351.95     54.54 o 
   7   4   0      378.18      418.56     62.71 o 
   8   4   0     7456.29     7394.55    358.09 o 
   9   4   0     3585.19     4158.91    272.46 o 
  10   4   0       30.79       34.84     52.49 o 
  11   4   0     3942.96     4199.10    304.46 o 
 -13   5   0       19.54      -10.70     49.30 o 
 -12   5   0     2377.58     2658.83    237.96 o 
 -11   5   0     8559.04     9167.55    417.18 o 
 -10   5   0      177.60        6.49     45.54 o 
  -9   5   0     1045.93      988.06    126.61 o 
  -8   5   0    10675.93    10582.25    397.25 o 
  -7   5   0      361.81      614.60     52.99 o 
  -6   5   0      989.96     1045.75     62.83 o 
  -5   5   0     1450.78     1209.33     61.49 o 
  -4   5   0    14960.29    14636.86    369.02 o 
  -3   5   0    34243.67    34908.25    758.18 o 
  -2   5   0      166.01      259.71     46.11 o 
  -1   5   0    10447.38    10172.67    216.14 o 
   0   5   0    20720.49    19740.23    572.14 o 
   1   5   0      216.13      215.42     42.00 o 
   2   5   0     5025.07     5091.98    112.74 o 
   3   5   0    11314.93    11265.97    199.00 o 
   4   5   0      244.12      233.13     31.38 o 
   5   5   0      896.19      785.12     50.70 o 
   6   5   0     9919.45    10647.60    431.75 o 
   7   5   0       86.72      163.16     71.50 o 
   8   5   0      590.39      525.34    116.59 o 
   9   5   0       88.68       43.61     61.14 o 
  10   5   0     2370.10     2671.12    260.85 o 
 -13   6   0     2111.69     2102.74    232.27 o 
 -12   6   0     5896.98     5724.47    338.50 o 
 -11   6   0       78.17      117.39     69.80 o 
 -10   6   0     1708.12     1601.31    168.62 o 
  -9   6   0    11555.69    11347.38    438.13 o 
  -8   6   0     1186.72     1137.20     74.34 o 
  -7   6   0     4022.64     4000.56    185.76 o 
  -6   6   0    10032.17     9252.88    214.28 o 
  -5   6   0       13.50       40.99     31.08 o 
  -4   6   0     1986.28     1890.51    109.19 o 
  -3   6   0     2981.63     3165.50    141.75 o 
  -2   6   0     2323.51     2114.81    113.29 o 
  -1   6   0     5320.38     4924.86    231.08 o 
   0   6   0     4559.01     4452.39    141.27 o 
   1   6   0    10565.28    10664.14    229.43 o 
   2   6   0    20916.49    20253.05    314.12 o 
   3   6   0        0.25       52.54     21.57 o 
   4   6   0     3962.48     3859.58    228.63 o 
   5   6   0    20063.41    21177.24    692.49 o 
   6   6   0      610.87      676.89    123.88 o 
   7   6   0     2039.14     1871.72    199.48 o 
   8   6   0     3487.72     3455.61    260.51 o 
   9   6   0      400.13      401.58    113.06 o 
 -13   7   0     1063.99     1260.87    192.76 o 
 -12   7   0      609.62      689.41    140.27 o 
 -11   7   0       60.30       36.78     54.08 o 
  -9   7   0       14.92       51.01     46.45 o 
  -8   7   0     1732.01     1879.81    125.02 o 
  -7   7   0    10303.40    10811.75    251.67 o 
  -6   7   0      746.08      682.85     60.11 o 
  -5   7   0      999.12      956.75     90.40 o 
  -4   7   0    25967.36    25253.04    611.19 o 
  -3   7   0     2937.80     2890.87    145.63 o 
  -2   7   0      508.07      700.00     80.50 o 
  -1   7   0     8284.10     8128.74    410.52 o 
   0   7   0     1220.85     1179.93     83.34 o 
   1   7   0     7526.39     8484.92    227.31 o 
   2   7   0     2314.01     2468.04    113.64 o 
   3   7   0     2846.63     2652.31    142.10 o 
   4   7   0    14005.34    14003.68    426.86 o 
   5   7   0      120.59      122.85     68.88 o 
   6   7   0     3007.79     2589.26    236.71 o 
   7   7   0     8695.62     8816.64    447.58 o 
   8   7   0      695.06      579.88    136.97 o 
   9   7   0      325.31      243.66    103.73 o 
 -12   8   0      550.73      632.83    137.88 o 
 -11   8   0     1093.00     1352.18    176.59 o 
 -10   8   0     1227.99      987.38    146.19 o 
  -9   8   0       89.13       93.02     57.04 o 
  -8   8   0     7446.92     7777.29    411.20 o 
  -7   8   0       19.60       31.64     27.82 o 
  -6   8   0      789.22      929.31     71.54 o 
  -5   8   0    19633.80    18581.95    500.75 o 
  -4   8   0     3633.54     3287.67    169.31 o 
  -3   8   0     3514.07     3285.05    169.42 o 
  -2   8   0    20137.78    20056.19    530.92 o 
  -1   8   0       34.65       91.44     37.99 o 
   0   8   0      280.52      310.34     54.36 o 
   1   8   0     4045.01     4339.43    282.03 o 
   2   8   0      583.52      674.55     76.93 o 
   3   8   0     7035.48     7619.92    266.43 o 
   4   8   0      465.77      470.72     67.13 o 
   5   8   0      979.02     1056.27    168.28 o 
   6   8   0     7187.90     6313.35    372.66 o 
   7   8   0        6.38       56.36     73.32 o 
   8   8   0     2220.21     2549.52    275.54 o 
 -12   9   0       62.18       62.39     64.67 o 
 -11   9   0     2544.72     2593.93    220.20 o 
 -10   9   0     1047.19     1139.27    160.77 o 
  -9   9   0     1907.90     1804.74    109.32 o 
  -8   9   0     1727.30     1699.22    104.35 o 
  -7   9   0       14.86        2.73     25.81 o 
  -6   9   0     8527.05     8104.80    220.13 o 
  -5   9   0      343.36      323.70     75.15 o 
  -4   9   0       32.34       15.26     43.15 o 
  -3   9   0    20280.81    20249.29    552.90 o 
  -2   9   0      385.53      354.90     76.97 o 
  -1   9   0      698.75      628.95    174.55 o 
   0   9   0    10061.89    10592.31    704.73 o 
   1   9   0     2111.16     2090.35    123.44 o 
   2   9   0      949.81      923.27     91.42 o 
   3   9   0    12664.71    13263.40    532.17 o 
   4   9   0      450.81      515.42     77.48 o 
   5   9   0      342.01      302.41    112.83 o 
   6   9   0      698.59      682.81    156.33 o 
   7   9   0       34.98       42.58     72.53 o 
 -11  10   0     2308.28     2406.97    230.34 o 
 -10  10   0      184.05      110.90     65.81 o 
  -9  10   0     5297.53     5542.24    197.68 o 
  -8  10   0     2289.47     1997.63    112.92 o 
  -7  10   0      516.23      528.56    123.08 o 
  -6  10   0     2573.58     2465.61    117.48 o 
  -5  10   0     3279.32     2989.36    180.24 o 
  -4  10   0     6788.00     6712.42    279.75 o 
  -3  10   0      385.88      478.66     90.86 o 
  -2  10   0      266.93      276.11     73.44 o 
  -1  10   0    10724.10    10943.49    304.73 o 
   0  10   0     2012.71     1809.96    124.89 o 
   1  10   0      347.93      249.14     62.28 o 
   2  10   0     9614.51     9720.14    362.24 o 
   3  10   0     2443.52     2443.38    140.56 o 
   4  10   0       64.98      -50.10     47.14 o 
   5  10   0     4510.22     4717.28    336.68 o 
   6  10   0      508.63      631.80    158.04 o 
 -11  11   0        9.81       11.61     59.55 o 
 -10  11   0     3507.57     4017.96    276.33 o 
  -9  11   0     1564.21     1768.66    121.82 o 
  -8  11   0        4.16       -0.32     33.83 o 
  -7  11   0     4052.98     4017.54    163.48 o 
  -6  11   0     6745.58     6525.04    208.71 o 
  -5  11   0       22.45       -1.48     43.04 o 
  -4  11   0     1897.57     2018.14    166.23 o 
  -3  11   0     6168.70     5858.71    273.15 o 
  -2  11   0     3348.63     3855.59    220.09 o 
  -1  11   0       62.96       55.22     54.20 o 
   0  11   0       49.42      124.88     55.01 o 
   1  11   0    10468.95    10996.92    324.56 o 
   2  11   0     1344.40     1502.11    126.92 o 
   3  11   0      147.00      111.74     49.70 o 
   4  11   0     7189.11     7113.88    425.60 o 
   5  11   0     1824.85     2309.62    270.87 o 
 -10  12   0      403.36      432.21    117.50 o 
  -9  12   0      751.70      883.47     98.14 o 
  -8  12   0     3444.42     3557.95    161.40 o 
  -7  12   0     4483.51     4260.70    174.72 o 
  -6  12   0      499.94      471.30     69.14 o 
  -5  12   0     4235.14     3959.66    232.27 o 
  -4  12   0     3644.68     3590.53    221.45 o 
  -3  12   0       55.42       63.99     59.78 o 
  -2  12   0      992.07     1173.43    144.14 o 
  -1  12   0     2639.10     3177.22    214.05 o 
   0  12   0     4704.96     4987.81    228.46 o 
   1  12   0        5.05      -13.53     41.28 o 
   2  12   0      355.27      552.64     90.43 o 
   3  12   0     3528.59     3882.11    210.64 o 
  -9  13   0      295.27      256.18     62.22 o 
  -8  13   0      676.15      635.87     85.85 o 
  -7  13   0        6.98       48.39     61.48 o 
  -6  13   0     2110.61     2178.00    194.24 o 
  -5  13   0     2468.57     2395.24    202.44 o 
  -4  13   0        0.14       18.45     56.93 o 
  -3  13   0     2944.39     3166.41    220.32 o 
  -2  13   0     7231.29     7097.03    339.75 o 
  -1  13   0      144.02      293.98     90.52 o 
   0  13   0     2557.83     2470.37    172.60 o 
   1  13   0     2014.11     2112.75    162.94 o 
  -6  14   0      576.86      377.10    109.08 o 
  -5  14   0      461.25      470.81    108.28 o 
  -4  14   0     1321.71     1193.35    160.77 o 
  -3  14   0     2735.99     2719.06    226.81 o 
  -2  14   0       78.28      112.49     75.60 o 
  -1  14   0     3186.47     3595.77    251.97 o 
   1 -14   1     4347.46     4569.83    283.28 o 
   2 -14   1     2309.62     2232.88    213.60 o 
   3 -14   1       23.11       -9.56     56.13 o 
   4 -14   1     2309.05     2670.78    223.05 o 
   5 -14   1      889.51     1010.38    152.57 o 
   6 -14   1       22.11       38.37     60.35 o 
  -2 -13   1      458.97      470.41    237.11 o 
  -1 -13   1     1752.28     1744.16    150.34 o 
   0 -13   1     2207.10     2145.96    164.85 o 
   1 -13   1      236.93      290.45     91.88 o 
   2 -13   1      112.47      104.41     69.57 o 
   3 -13   1     3119.15     3297.57    222.71 o 
   4 -13   1     1059.91     1078.47    147.90 o 
   5 -13   1       31.87       16.17     55.11 o 
   6 -13   1     2706.15     2825.52    208.59 o 
   7 -13   1     2514.33     2699.70    201.30 o 
   8 -13   1      258.66      170.46     54.30 o 
  -3 -12   1     3253.10     3199.07    186.44 o 
  -2 -12   1     5924.79     6176.93    245.78 o 
  -1 -12   1       98.30        5.59     58.30 o 
   0 -12   1      656.06      589.47     91.19 o 
   1 -12   1     2678.75     2564.32    193.22 o 
   2 -12   1     3595.34     3295.86    214.97 o 
   3 -12   1      899.53      767.52    124.22 o 
   4 -12   1      223.06      258.80     82.43 o 
   5 -12   1     2518.87     2216.83    185.59 o 
   6 -12   1     2349.27     2319.98    188.44 o 
   7 -12   1      270.92      130.30     45.10 o 
   8 -12   1     3627.29     3777.11    167.90 o 
   9 -12   1     1609.49     1532.17    119.68 o 
  10 -12   1      139.71      133.10     77.77 o 
  -5 -11   1       54.82       55.56     92.00 o 
  -4 -11   1     2491.16     2773.82    285.10 o 
  -3 -11   1     8105.17     8573.68    371.07 o 
  -2 -11   1      139.70       84.41     49.36 o 
  -1 -11   1     3896.75     4066.74    453.04 o 
   0 -11   1    12557.07    12613.28    352.46 o 
   1 -11   1        9.13       -2.96     46.91 o 
   2 -11   1       45.94       51.35     49.07 o 
   3 -11   1     2050.38     2105.36    170.33 o 
   4 -11   1     2181.68     1922.84    161.68 o 
   5 -11   1      369.39      297.20     51.80 o 
   6 -11   1     1359.44     1316.08    127.46 o 
   7 -11   1     3138.06     3168.64    144.48 o 
   8 -11   1     2364.02     2462.21    208.93 o 
   9 -11   1       12.06       14.56     36.24 o 
  10 -11   1     3637.81     3957.84    271.10 o 
  11 -11   1     2444.63     2721.33    250.15 o 
  -6 -10   1     1294.85     1634.90    231.82 o 
  -5 -10   1      132.22      132.65     89.72 o 
  -4 -10   1     1438.86     1502.20    245.31 o 
  -3 -10   1      765.18     1005.30    100.63 o 
  -2 -10   1     3698.29     3753.02    170.13 o 
  -1 -10   1     4883.12     4856.52    194.60 o 
   0 -10   1       15.93       -2.99     38.98 o 
   1 -10   1     4271.84     3997.08    173.66 o 
   2 -10   1     9117.23     8501.82    328.71 o 
   3 -10   1      139.40      143.69     61.14 o 
   4 -10   1     1693.95     1751.71    146.76 o 
   5 -10   1     6221.09     6068.95    367.31 o 
   6 -10   1      437.16      507.37    107.03 o 
   7 -10   1      698.85      575.31     70.73 o 
   8 -10   1     2034.87     1805.89    114.92 o 
   9 -10   1     2623.14     3259.85    150.14 o 
  10 -10   1     2339.09     2102.17    205.97 o 
  11 -10   1        6.84       24.82     51.24 o 
  -7  -9   1     4005.09     3889.98    316.19 o 
  -6  -9   1      872.87      670.29    154.62 o 
  -5  -9   1       69.29      113.52     80.16 o 
  -4  -9   1     6552.08     6261.27    214.44 o 
  -3  -9   1      181.37      122.84     53.74 o 
  -2  -9   1     6135.62     5768.05    202.91 o 
  -1  -9   1       28.78       26.55     34.34 o 
   0  -9   1     1310.14     1194.90     99.67 o 
   1  -9   1     8975.36     9019.65    258.68 o 
   2  -9   1      138.32      222.71     64.90 o 
   3  -9   1     3116.94     2929.35    171.24 o 
   4  -9   1    17132.68    16227.35    475.02 o 
   5  -9   1       48.02       47.17     48.11 o 
   6  -9   1      334.03      319.15     52.31 o 
   7  -9   1     7895.50     7950.54    224.20 o 
   8  -9   1       10.37        2.07     41.84 o 
   9  -9   1      696.89      537.87    111.35 o 
  10  -9   1      901.35      753.29    134.24 o 
  11  -9   1     1635.27     1428.58    184.79 o 
  12  -9   1     1904.00     1899.50    222.25 o 
  -8  -8   1     6071.86     6222.37    401.01 o 
  -7  -8   1     1341.35     1296.85    199.48 o 
  -6  -8   1     1730.10     1740.33    210.64 o 
  -5  -8   1    16614.11    16193.77    631.46 o 
  -4  -8   1     5297.24     5221.27    183.51 o 
  -3  -8   1       59.70       63.36     36.59 o 
  -2  -8   1     9706.22     9688.21    262.85 o 
  -1  -8   1      183.98      160.58     53.34 o 
   0  -8   1     2224.40     2328.91    136.40 o 
   1  -8   1      180.41      182.00     45.04 o 
   2  -8   1     1221.87     1108.41    107.25 o 
   3  -8   1    17541.47    16720.36    467.05 o 
   4  -8   1      278.76      217.24     58.86 o 
   5  -8   1     1199.55     1277.56     80.23 o 
   6  -8   1     8824.65     8321.53    217.10 o 
   7  -8   1      161.27      303.39     62.05 o 
   8  -8   1       36.78       38.45     33.42 o 
   9  -8   1     7457.25     7155.67    342.94 o 
  10  -8   1       74.66       74.12     60.00 o 
  11  -8   1      162.78      240.01     89.49 o 
  12  -8   1     1115.03     1367.78    192.88 o 
  -9  -7   1     2685.85     2863.77    286.35 o 
  -8  -7   1      557.89      509.06    126.27 o 
  -7  -7   1        0.13       35.07     56.93 o 
  -6  -7   1    11737.37    12356.62    524.66 o 
  -5  -7   1     2854.25     2599.73    212.80 o 
  -4  -7   1       43.50       11.91     28.17 o 
  -3  -7   1    10895.36    11265.34    277.23 o 
  -2  -7   1     3308.67     3265.21    133.11 o 
  -1  -7   1       30.21       46.84     35.52 o 
   0  -7   1     7907.43     7632.56    211.17 o 
   1  -7   1      719.89      792.39     94.10 o 
   2  -7   1     3064.97     2706.19    143.35 o 
   3  -7   1    10196.77    10333.24    317.67 o 
   4  -7   1      302.19      341.12     64.10 o 
   5  -7   1     6938.33     6429.72    172.55 o 
   6  -7   1     1826.44     1861.18    109.19 o 
   7  -7   1     1796.72     2066.72    100.09 o 
   8  -7   1    16052.87    16716.38    351.78 o 
   9  -7   1     1052.52     1223.18    147.79 o 
  10  -7   1      246.57      269.50     82.09 o 
  11  -7   1     4907.57     4833.41    301.04 o 
  12  -7   1       21.41       16.85     55.90 o 
 -10  -6   1      181.08       91.54     71.28 o 
  -9  -6   1      721.56      808.17    159.40 o 
  -8  -6   1     1978.85     2130.64    224.19 o 
  -7  -6   1     1516.44     1737.37    195.38 o 
  -6  -6   1        5.90       30.63     42.70 o 
  -5  -6   1       31.80        8.06     26.26 o 
  -4  -6   1    19344.02    18538.01    377.50 o 
  -3  -6   1     3785.67     3479.14    131.68 o 
  -2  -6   1      339.93      360.54     56.99 o 
  -1  -6   1    18608.99    18856.73    557.17 o 
   0  -6   1     8796.53     9042.42    358.54 o 
   1  -6   1     2581.18     2814.06    107.98 o 
   3  -6   1     7710.04     7925.01    250.03 o 
   4  -6   1      757.22      581.83     48.47 o 
   5  -6   1     1738.48     1534.76     82.95 o 
   6  -6   1      406.49      301.21     63.65 o 
   7  -6   1     7307.32     7015.88    184.00 o 
   8  -6   1      864.66      814.43    113.63 o 
   9  -6   1      894.03     1242.99    146.42 o 
  10  -6   1    10370.12     9965.81    428.56 o 
  11  -6   1      826.81      830.37    142.78 o 
  12  -6   1       13.84        4.67     54.88 o 
  13  -6   1     4258.73     4017.96    298.99 o 
 -10  -5   1     3139.13     3304.63    266.77 o 
  -9  -5   1     2971.11     3100.03    245.37 o 
  -8  -5   1      310.63       63.08     63.65 o 
  -7  -5   1     4002.13     3629.24    246.16 o 
  -6  -5   1     7615.40     7483.01    347.61 o 
  -5  -5   1     3152.70     3588.84    124.13 o 
  -4  -5   1      544.47      443.49     37.90 o 
  -3  -5   1      517.30      428.02     45.13 o 
  -2  -5   1    15622.55    15114.78    238.17 o 
  -1  -5   1    13995.17    14385.18    292.74 o 
   0  -5   1        3.87       -3.91     24.02 o 
   1  -5   1    32602.24    32822.16    545.91 o 
   2  -5   1    31474.31    31034.21    686.68 o 
   3  -5   1      458.13      604.36     62.62 o 
   4  -5   1    29688.45    29626.71    491.64 o 
   5  -5   1    14529.75    14774.27    421.96 o 
   6  -5   1     3668.35     3272.52    108.67 o 
   7  -5   1     1558.42     1369.44     72.60 o 
   8  -5   1     1156.03     1025.64    125.02 o 
   9  -5   1     6945.62     6981.70    324.72 o 
  10  -5   1      337.51      279.18     86.42 o 
  11  -5   1      215.88      214.74     80.50 o 
  12  -5   1     5374.24     5376.52    325.41 o 
  13  -5   1     1379.91     1357.65    191.97 o 
 -11  -4   1     2719.69     2743.08    261.87 o 
 -10  -4   1     4420.25     4163.81    286.24 o 
  -9  -4   1      531.46      406.13     97.35 o 
  -8  -4   1     7180.29     6642.28    335.09 o 
  -7  -4   1    18098.76    18978.63    625.65 o 
  -6  -4   1        5.05       -9.13     26.42 o 
  -5  -4   1     2062.61     1876.22     67.23 o 
  -4  -4   1    18616.16    19161.26    289.02 o 
  -3  -4   1      225.05      242.60     55.97 o 
  -2  -4   1        6.39       -3.96     11.87 o 
  -1  -4   1      528.31      484.36     28.73 o 
   0  -4   1    17740.27    17624.14    467.50 o 
   1  -4   1     2426.85     2180.36     76.64 o 
   2  -4   1     4595.71     4596.93    152.57 o 
   3  -4   1    12957.64    11708.52    220.25 o 
   4  -4   1    28542.87    29104.28    474.72 o 
   5  -4   1       54.60       97.49     23.68 o 
   6  -4   1     5611.59     5249.41    139.59 o 
   7  -4   1     8351.07     8599.51    236.94 o 
   8  -4   1     2596.18     2369.06    166.46 o 
   9  -4   1     1376.97     1459.44    149.38 o 
  10  -4   1      339.50      361.27     92.57 o 
  11  -4   1     6441.43     6948.56    352.96 o 
  12  -4   1      349.92      224.76     87.22 o 
  13  -4   1      103.90       11.27     67.40 o 
 -11  -3   1     2043.37     2030.90    212.46 o 
 -10  -3   1       47.30       92.68     60.91 o 
  -9  -3   1     4644.25     4484.55    268.71 o 
  -8  -3   1    20001.74    19353.92    422.33 o 
  -7  -3   1        9.88       39.47     26.82 o 
  -6  -3   1     6983.60     6904.74    191.29 o 
  -5  -3   1    28015.48    28341.12    393.87 o 
  -4  -3   1      490.17      516.00     33.26 o 
  -3  -3   1    13279.67    13657.74    206.74 o 
  -2  -3   1    12441.53    12678.44    190.80 o 
  -1  -3   1     1573.79     1685.36     44.50 o 
   0  -3   1       39.00       94.07     22.54 o 
   1  -3   1     6249.57     6830.49    186.61 o 
   2  -3   1     8013.41     8104.29    154.34 o 
   3  -3   1    10875.79    10405.26    294.10 o 
   4  -3   1     4833.59     4678.10    111.40 o 
   5  -3   1    25167.81    24992.09    412.75 o 
   6  -3   1    15873.49    15820.09    541.91 o 
   7  -3   1        1.55       -7.74     25.39 o 
   8  -3   1     7004.01     7067.43    304.46 o 
   9  -3   1    13535.60    13258.15    477.07 o 
  10  -3   1     4660.44     4241.12    251.74 o 
  11  -3   1       47.28      100.42     63.99 o 
  12  -3   1      253.14      121.15     71.62 o 
  13  -3   1     1494.19     1651.63    204.03 o 
 -12  -2   1        2.35       48.16     47.02 o 
 -11  -2   1     4312.31     4009.07    266.66 o 
 -10  -2   1      318.36      214.74     72.64 o 
  -9  -2   1     1499.66     1562.74    105.67 o 
  -8  -2   1     3536.17     3410.29    188.89 o 
  -7  -2   1       83.18      108.10     52.20 o 
  -6  -2   1    20590.02    20235.83    670.46 o 
  -5  -2   1      458.01      593.03     33.35 o 
  -4  -2   1     6618.15     6506.00    116.67 o 
  -3  -2   1    30918.46    30687.19    398.13 o 
  -2  -2   1     2670.48     2548.39     59.18 o 
  -1  -2   1    29877.19    30276.04    469.57 o 
   0  -2   1    41983.18    41513.73    692.43 o 
   1  -2   1      891.36      703.02     28.89 o 
   2  -2   1     5942.75     5824.56    113.65 o 
   3  -2   1    20042.27    21023.39    335.38 o 
   4  -2   1    10177.83     9918.04    181.16 o 
   5  -2   1     8431.71     8723.08    166.62 o 
   6  -2   1      166.76      198.85     22.66 o 
   7  -2   1    11979.94    11919.51    402.03 o 
   8  -2   1    17247.42    16358.98    522.61 o 
   9  -2   1      107.03       48.62     44.18 o 
  10  -2   1     1441.66     1449.88    156.44 o 
  11  -2   1     3441.61     3198.97    227.60 o 
  12  -2   1        2.41       25.05     54.42 o 
 -12  -1   1     8123.36     7448.63    383.48 o 
 -11  -1   1      885.35      965.18    136.74 o 
 -10  -1   1     1170.73     1147.81    133.21 o 
  -9  -1   1    10429.20    10566.53    385.87 o 
  -8  -1   1     2019.96     2191.32    148.70 o 
  -7  -1   1     4862.78     5133.77    219.75 o 
  -6  -1   1     5307.06     5603.82    120.87 o 
  -5  -1   1     4125.03     5072.95    203.12 o 
  -4  -1   1    18119.73    18072.18    293.83 o 
  -3  -1   1     6862.83     7024.12    128.99 o 
  -2  -1   1     2774.50     2811.58    100.97 o 
  -1  -1   1   120036.84   111627.22   2403.90 o 
   0  -1   1     2375.78     2468.23     80.04 o 
   1  -1   1     2530.61     2820.30     89.72 o 
   2  -1   1    18067.67    19730.79    304.31 o 
   3  -1   1       40.12       37.85     10.70 o 
   4  -1   1     1019.32     1008.19     58.92 o 
   5  -1   1     2517.82     2550.43    136.74 o 
   6  -1   1     1247.52     1316.09    104.07 o 
   7  -1   1    10770.20    11229.53    383.59 o 
   8  -1   1       42.30       45.66     42.58 o 
   9  -1   1     4420.61     4533.05    246.39 o 
  10  -1   1     7037.60     7051.60    329.51 o 
  11  -1   1        3.05      -17.31     45.89 o 
  12  -1   1     2239.99     2395.70    220.54 o 
 -12   0   1      211.74      322.90     94.39 o 
 -11   0   1     1620.22     1687.16    166.01 o 
 -10   0   1    14320.66    13691.15    484.35 o 
  -9   0   1     4292.71     4553.66    232.84 o 
  -8   0   1      291.22      256.41     63.99 o 
  -7   0   1    15444.64    15196.93    457.71 o 
  -6   0   1     4039.41     4125.55    137.31 o 
  -5   0   1     4153.99     4504.09    131.22 o 
  -4   0   1     4761.44     5350.67    106.20 o 
  -3   0   1      338.02      232.46     48.62 o 
  -2   0   1    38752.30    40838.64    596.69 o 
  -1   0   1     2369.89     2888.25     71.50 o 
   1   0   1    65086.87    61672.76   1329.75 o 
   2   0   1     8021.83     8198.50    225.21 o 
   3   0   1      625.03      779.70     60.69 o 
   4   0   1    19101.36    19656.21    509.86 o 
   5   0   1     4376.81     4540.57    189.01 o 
   6   0   1      243.49      269.39     59.32 o 
   7   0   1     6820.24     6997.86    282.26 o 
   8   0   1     2338.55     2513.20    168.06 o 
   9   0   1     4507.05     3508.10    210.52 o 
  10   0   1      180.58      130.60     61.37 o 
  11   0   1     1239.71     1435.07    167.03 o 
  12   0   1     4133.02     4044.94    271.33 o 
 -13   1   1        2.64       19.47     61.26 o 
 -12   1   1      154.70      171.02     75.49 o 
 -11   1   1    15968.53    14335.94    519.54 o 
 -10   1   1     2804.17     3002.45    198.46 o 
  -9   1   1       13.94       71.28     46.68 o 
  -8   1   1    20103.68    19727.82    582.05 o 
  -7   1   1     6421.69     6461.25    259.37 o 
  -6   1   1       73.40       45.89     14.04 o 
  -5   1   1    29928.50    30449.36    473.41 o 
  -4   1   1     2420.57     2243.12     58.91 o 
  -3   1   1      140.52      138.11     14.73 o 
  -2   1   1    29221.23    29170.91    582.16 o 
  -1   1   1       16.98       91.43     12.30 o 
   0   1   1    25685.35    27337.86    725.05 o 
   1   1   1       34.45       40.15     19.21 o 
   2   1   1       57.02       74.02     11.54 o 
   3   1   1    20847.49    21255.58    455.09 o 
   4   1   1     6713.80     6483.27    120.36 o 
   5   1   1       41.65      107.48     39.51 o 
   6   1   1    34490.70    34363.66    867.94 o 
   7   1   1      182.09      201.76     60.69 o 
   8   1   1      627.29      640.23     98.72 o 
   9   1   1     2906.64     2594.61    184.56 o 
  10   1   1      386.38      212.92     75.83 o 
  11   1   1      935.44      829.57    136.29 o 
  12   1   1      142.00       80.19     48.03 o 
 -13   2   1     1114.89     1184.13    171.24 o 
 -12   2   1      229.13      316.07     94.73 o 
 -11   2   1      384.65      403.51     99.85 o 
 -10   2   1     1506.42     1556.33    154.62 o 
  -9   2   1     6252.10     6362.30    290.45 o 
  -8   2   1     4856.18     5469.65    250.83 o 
  -7   2   1      126.80      130.30     22.42 o 
  -6   2   1    19225.33    19426.69    330.16 o 
  -5   2   1     3919.75     3713.54     91.60 o 
  -4   2   1      218.88      214.47     21.93 o 
  -3   2   1    63643.69    63426.06   1246.87 o 
  -2   2   1    32243.51    33342.12    674.16 o 
  -1   2   1      827.48      950.61     44.52 o 
   0   2   1    12909.29    12514.76    335.77 o 
   1   2   1      594.67      900.43     39.78 o 
   2   2   1    16007.10    16001.36    222.33 o 
   3   2   1     2034.99     2265.34     56.50 o 
   4   2   1     3266.92     3549.59    165.59 o 
   5   2   1    10778.22    10402.61    169.76 o 
   6   2   1      763.21      609.94     81.98 o 
   7   2   1       20.46       69.23     42.24 o 
   8   2   1     9570.29     9645.63    266.80 o 
   9   2   1      643.56      771.04     85.13 o 
  10   2   1      260.59      262.41     57.31 o 
  11   2   1     1810.32     1799.19    194.47 o 
 -13   3   1       17.13      -42.24     47.37 o 
 -12   3   1     2186.24     2202.59    208.70 o 
 -10   3   1      860.73      786.76    122.85 o 
  -9   3   1        4.49       20.27     38.60 o 
  -8   3   1      402.79      380.29     76.29 o 
  -7   3   1    10144.68    10316.75    210.21 o 
  -6   3   1     4702.68     4808.93    147.11 o 
  -5   3   1     1031.71     1033.27     48.40 o 
  -4   3   1    49186.38    48222.98    975.88 o 
  -3   3   1    25313.47    24717.45    527.62 o 
  -2   3   1      383.66      380.06     38.14 o 
   0   3   1    31694.22    32101.61    530.08 o 
   1   3   1      491.27      611.17     88.42 o 
   2   3   1     2077.42     1976.86     57.31 o 
   3   3   1     3471.77     3840.14    115.90 o 
   4   3   1    14428.95    14517.48    225.01 o 
   5   3   1      177.73      216.91     25.54 o 
   6   3   1     1224.82     1296.11     84.59 o 
   7   3   1    13053.76    12917.12    579.77 o 
   8   3   1      708.78      743.10     80.83 o 
   9   3   1        3.84       -6.64     31.04 o 
  10   3   1     8150.86     8028.40    392.02 o 
  11   3   1     1246.54     1091.45    167.83 o 
 -13   4   1     2176.22     2017.23    217.01 o 
 -12   4   1     8129.10     8197.48    399.53 o 
 -11   4   1     1944.16     1803.98    185.25 o 
 -10   4   1     3359.81     3277.08    216.56 o 
  -9   4   1     6629.84     6946.74    312.43 o 
  -8   4   1     1924.18     1652.89    136.63 o 
  -7   4   1       22.54       35.46     19.90 o 
  -6   4   1     3141.28     3028.89     96.09 o 
  -5   4   1    16787.78    16478.98    390.65 o 
  -4   4   1    13130.32    13355.50    328.37 o 
  -3   4   1       11.80       34.61     22.09 o 
  -2   4   1     4653.52     4420.90    146.88 o 
  -1   4   1    26336.80    26668.93    628.33 o 
   0   4   1     3413.16     3300.87     78.63 o 
   1   4   1    19108.28    18253.37    269.46 o 
   2   4   1     2350.52     2246.13     68.04 o 
   3   4   1       48.59       16.37     18.52 o 
   4   4   1     5955.20     6182.10    129.39 o 
   5   4   1     5922.52     6313.37    189.13 o 
   6   4   1     2065.60     1950.83    106.00 o 
   7   4   1       77.10       95.79     38.90 o 
   8   4   1      214.89      214.28     73.89 o 
   9   4   1     4506.18     4057.69    269.16 o 
  10   4   1      464.69      525.23    120.69 o 
 -13   5   1     2877.33     3108.80    251.29 o 
 -12   5   1      425.96      468.98    113.63 o 
 -11   5   1     1930.86     1902.46    187.18 o 
 -10   5   1     9054.63     8695.27    381.54 o 
  -9   5   1       87.65      111.01     57.38 o 
  -8   5   1     3815.18     3508.29    119.52 o 
  -7   5   1    13517.36    12974.10    268.78 o 
  -6   5   1      951.28      960.23     93.82 o 
  -5   5   1      121.95      185.13     40.31 o 
  -4   5   1    13128.88    12160.55    320.17 o 
  -3   5   1      107.16      181.49     39.74 o 
  -2   5   1     3274.09     3205.92    131.85 o 
  -1   5   1     7229.01     7899.64    306.11 o 
   0   5   1    14291.84    13765.35    221.45 o 
   1   5   1     8086.66     8502.00    158.59 o 
   2   5   1      111.19       74.00     21.66 o 
   3   5   1    17102.58    17949.20    284.19 o 
   4   5   1    10082.68     9671.43    184.87 o 
   5   5   1       14.25       50.46     31.13 o 
   6   5   1     1467.33     1329.41    153.94 o 
   7   5   1     2430.10     2356.76    195.15 o 
   8   5   1     1043.45      746.00    138.45 o 
   9   5   1        1.99       19.58     58.30 o 
  10   5   1       65.80       67.75     66.27 o 
 -13   6   1      598.98      583.41    138.79 o 
 -12   6   1       79.25      180.69     83.57 o 
 -11   6   1     4127.90     4034.92    264.61 o 
 -10   6   1       62.72      120.92     57.84 o 
  -9   6   1     2426.46     2254.86    174.09 o 
  -8   6   1    18956.03    18899.63    428.91 o 
  -7   6   1     1551.22     1668.75    160.65 o 
  -6   6   1     2795.56     2842.94    136.06 o 
  -5   6   1    18620.77    18076.65    456.23 o 
  -4   6   1     2296.72     2651.43    130.37 o 
  -3   6   1       14.74       48.05     31.20 o 
  -2   6   1    12838.17    11593.31    324.84 o 
  -1   6   1       60.74       72.84     27.57 o 
   0   6   1     4608.50     4631.96    143.65 o 
   1   6   1     1470.30     1903.32    112.92 o 
   2   6   1     6103.00     6361.89    206.60 o 
   3   6   1    13817.38    14365.26    249.48 o 
   4   6   1      233.32      275.77     36.71 o 
   5   6   1     1523.69     1400.35    161.91 o 
   6   6   1     6621.59     6417.30    338.50 o 
   7   6   1       15.32       -6.38     47.59 o 
   8   6   1     2305.81     1936.62    213.03 o 
   9   6   1     2015.11     1746.25    217.47 o 
 -13   7   1      575.03      609.71    140.27 o 
 -12   7   1       49.49      120.01     68.43 o 
 -11   7   1     2100.01     2090.33    204.49 o 
 -10   7   1      220.40      184.22     71.05 o 
  -9   7   1     6093.33     6023.12    303.89 o 
  -8   7   1       59.68       31.04     27.25 o 
  -7   7   1     4401.53     4142.17    145.06 o 
  -6   7   1    18765.79    18021.20    473.31 o 
  -5   7   1      538.36      709.23     79.81 o 
  -4   7   1      484.56      463.52     69.80 o 
  -3   7   1    14611.61    13043.41    369.93 o 
  -2   7   1      513.73      492.10     69.57 o 
  -1   7   1      545.32      615.81     62.09 o 
   0   7   1     4796.76     4624.18    195.67 o 
   1   7   1      375.62      405.99     42.36 o 
   2   7   1     3051.13     2904.74    103.27 o 
   3   7   1     1997.13     2210.35    112.01 o 
   4   7   1      723.96      751.31    104.92 o 
   5   7   1     9463.22     9840.11    443.37 o 
   6   7   1       80.55       72.07     60.91 o 
   7   7   1     4052.82     4224.61    298.54 o 
   8   7   1     6136.66     6941.62    405.34 o 
   9   7   1       11.69       30.74     65.92 o 
 -12   8   1     3581.95     3839.54    278.61 o 
 -11   8   1      855.06     1107.96    161.79 o 
 -10   8   1     1049.04     1096.00    151.43 o 
  -9   8   1     3435.24     3460.16    139.51 o 
  -8   8   1     1283.04     1376.09    180.47 o 
  -7   8   1     4692.90     4825.83    159.60 o 
  -6   8   1      190.22      177.96     58.30 o 
  -5   8   1        9.86      -47.99     31.99 o 
  -4   8   1    12911.10    11414.89    352.16 o 
  -3   8   1     1743.69     1838.25    125.24 o 
  -2   8   1     3333.72     3020.67    162.59 o 
  -1   8   1    13332.77    12656.41    300.32 o 
   0   8   1       53.44       76.98     72.87 o 
   1   8   1      256.67      187.29     46.75 o 
   2   8   1    19530.43    19822.56    477.64 o 
   3   8   1      959.92      969.17     85.87 o 
   4   8   1     3319.93     3309.36    142.27 o 
   5   8   1      857.69      850.87    155.30 o 
   6   8   1      246.92       60.69     75.15 o 
   7   8   1     4906.21     4858.46    337.59 o 
   8   8   1        8.88       44.75     76.17 o 
 -12   9   1     1196.50     1205.19    180.92 o 
 -11   9   1       25.59       99.17     63.53 o 
 -10   9   1     3426.99     3461.64    243.20 o 
  -9   9   1      679.22      680.62     77.25 o 
  -8   9   1     1819.05     1967.35    106.93 o 
  -7   9   1     1797.20     1639.60    100.82 o 
  -6   9   1     1776.68     1716.76    128.20 o 
  -5   9   1     5018.55     4545.35    213.03 o 
  -4   9   1     4861.49     4306.93    204.03 o 
  -3   9   1      654.23      793.71    101.56 o 
  -2   9   1    17221.74    15865.74    465.57 o 
  -1   9   1       13.35      -47.04     31.36 o 
   0   9   1      705.14      853.55     86.29 o 
   1   9   1    14860.93    15666.40    372.53 o 
   2   9   1     5762.95     5467.10    283.85 o 
   3   9   1      710.13      777.00    176.65 o 
   4   9   1     6153.46     6730.29    380.52 o 
   5   9   1        3.52       -8.88     51.92 o 
   6   9   1      143.45      162.48     88.58 o 
   7   9   1     1591.05     1837.91    247.30 o 
 -12  10   1        5.84      -19.70     49.87 o 
 -11  10   1     4725.10     4730.94    306.85 o 
 -10  10   1     1687.92     1815.70    197.77 o 
  -9  10   1      387.28      371.63     63.56 o 
  -8  10   1    12157.79    11967.24    343.63 o 
  -7  10   1     3483.59     3510.46    144.49 o 
  -6  10   1        8.29       37.35     47.71 o 
  -5  10   1     7485.73     6876.94    284.76 o 
  -4  10   1     3289.90     3205.80    186.16 o 
  -3  10   1     3514.44     3122.91    184.34 o 
  -2  10   1      109.85       48.96     52.37 o 
  -1  10   1       77.10       59.65     44.67 o 
   0  10   1     9695.14     9444.29    282.78 o 
   1  10   1     2438.28     2479.92    142.46 o 
   2  10   1       58.94       69.76     42.20 o 
   3  10   1     8460.20     8612.81    269.65 o 
   4  10   1      284.76      271.44    105.43 o 
   5  10   1      122.48      172.27     84.94 o 
   6  10   1     5323.93     4958.31    356.49 o 
 -11  11   1      288.44      120.80     73.10 o 
 -10  11   1       38.01        3.87     52.26 o 
  -9  11   1     2163.72     2167.66    123.72 o 
  -8  11   1     1529.04     1495.82    165.78 o 
  -7  11   1       12.24       -0.03     29.97 o 
  -6  11   1     7333.22     6583.08    289.77 o 
  -5  11   1     2903.02     3421.00    204.26 o 
  -4  11   1      352.79      343.74     84.71 o 
  -3  11   1     4732.86     4533.51    239.33 o 
  -2  11   1     2376.65     2019.62    167.71 o 
  -1  11   1     2158.50     2036.82    169.88 o 
   0  11   1       65.02       27.26     45.22 o 
   1  11   1      118.83       92.28     54.12 o 
   2  11   1     3618.47     3338.46    169.32 o 
   3  11   1       59.95        9.06     42.97 o 
   4  11   1       49.27        1.48     69.11 o 
   5  11   1     6341.19     6897.90    430.39 o 
 -10  12   1     1163.10     1105.77    161.51 o 
  -9  12   1       42.80       68.45     42.57 o 
  -8  12   1      864.63      769.42     88.71 o 
  -7  12   1     3432.23     3189.27    149.41 o 
  -6  12   1     1282.85     1327.59    148.24 o 
  -5  12   1        0.04      -30.17     41.33 o 
  -4  12   1     4843.54     4494.00    248.78 o 
  -3  12   1     6516.72     7355.04    328.94 o 
  -2  12   1      308.71      369.13     97.35 o 
  -1  12   1     5953.36     5673.35    290.00 o 
   0  12   1     1123.10     1375.76    130.13 o 
   1  12   1      264.30      167.94     76.06 o 
   2  12   1       18.75       38.42     64.96 o 
   3  12   1      474.83      568.50    154.16 o 
  -9  13   1     2605.08     2389.26    148.97 o 
  -8  13   1      169.79      124.27     48.70 o 
  -7  13   1      128.24      126.16     46.11 o 
  -6  13   1      713.04      721.86    125.59 o 
  -5  13   1     2200.38     2201.34    192.42 o 
  -4  13   1     3076.94     2866.62    208.70 o 
  -3  13   1       41.60      -31.08     44.86 o 
  -2  13   1     7298.53     7331.24    347.27 o 
  -1  13   1     3081.32     3497.39    237.62 o 
   0  13   1      605.14      481.11     89.14 o 
   1  13   1     1735.04     1721.94    151.04 o 
  -6  14   1        6.40      -33.59     69.23 o 
  -5  14   1       11.87       61.83     68.77 o 
  -4  14   1      436.65      456.00    112.49 o 
  -3  14   1     2482.93     2601.10    220.43 o 
  -2  14   1     2364.22     2443.29    217.81 o 
   1 -14   2        0.05      -20.95     63.65 o 
   2 -14   2     3969.27     3969.79    263.47 o 
   3 -14   2      767.58      683.04    131.51 o 
   4 -14   2        1.11       57.73     73.55 o 
   5 -14   2     3453.53     3397.88    235.46 o 
   6 -14   2      945.60     1220.11    163.05 o 
  -2 -13   2      207.24      198.04     65.11 o 
  -1 -13   2      747.28      768.11    107.48 o 
   0 -13   2     2357.84     2436.25    172.60 o 
   1 -13   2     2069.09     2011.65    194.02 o 
   2 -13   2      191.02       90.18     71.16 o 
   3 -13   2      126.93      163.84     72.41 o 
   4 -13   2     1967.33     2124.37    188.44 o 
   5 -13   2     1026.18     1087.35    144.60 o 
   6 -13   2       11.40       12.98     59.43 o 
   7 -13   2     5764.45     5550.83    293.98 o 
   8 -13   2     1225.99     1130.50    150.86 o 
  -3 -12   2      356.37      336.11    112.83 o 
  -2 -12   2     1431.39     1501.38    134.37 o 
  -1 -12   2     4853.54     5186.10    224.52 o 
   0 -12   2       56.53       16.72     46.94 o 
   1 -12   2      315.73      229.08     80.50 o 
   2 -12   2      623.15      624.29    115.11 o 
   3 -12   2      908.52      804.52    123.99 o 
   4 -12   2      571.86      616.09    111.24 o 
   5 -12   2      220.62      247.53     82.89 o 
   6 -12   2     5615.42     5214.61    272.35 o 
   7 -12   2     1389.70     1307.39    107.28 o 
   8 -12   2        0.23       41.40     38.19 o 
   9 -12   2     3422.10     3680.29    170.10 o 
  -5 -11   2      802.78     1033.04    192.88 o 
  -4 -11   2     1624.44     1691.48    231.36 o 
  -3 -11   2     1265.34     1434.68    132.13 o 
  -2 -11   2     4864.09     4822.94    318.29 o 
  -1 -11   2      301.63      435.49    178.30 o 
   0 -11   2     3823.69     4050.56    188.78 o 
   1 -11   2     8212.01     7772.44    327.23 o 
   2 -11   2      325.08      328.94     85.96 o 
   3 -11   2     2566.26     2453.99    174.77 o 
   4 -11   2     2933.22     3319.09    202.67 o 
   5 -11   2     2168.43     2549.27    122.27 o 
   6 -11   2      472.97      456.75     66.03 o 
   7 -11   2     1171.31     1247.91     99.79 o 
   8 -11   2     3149.93     3133.08    148.63 o 
   9 -11   2     2846.01     3081.11    150.67 o 
  10 -11   2      300.92      227.26     89.04 o 
  -6 -10   2       51.51      146.76     88.81 o 
  -5 -10   2     3915.58     3814.26    301.27 o 
  -4 -10   2        4.05        8.00     37.97 o 
  -3 -10   2      441.90      549.30     79.77 o 
  -2 -10   2      491.14      503.12     78.74 o 
  -1 -10   2     3585.23     3579.67    184.22 o 
   0 -10   2     6662.57     6703.30    232.58 o 
   1 -10   2      109.57       17.99     51.12 o 
   2 -10   2     2745.11     2839.97    179.55 o 
   3 -10   2    14349.37    13508.30    438.36 o 
   4 -10   2      598.73      564.44     63.77 o 
   5 -10   2      370.76      464.72     75.15 o 
   6 -10   2     5272.54     5839.82    189.18 o 
   7 -10   2      181.02      288.59     54.38 o 
   8 -10   2       68.26       54.11     49.41 o 
   9 -10   2      279.86      467.16    111.01 o 
  10 -10   2     1432.65     1681.12    189.46 o 
  11 -10   2     1607.86     1665.52    201.64 o 
  -7  -9   2     1321.85     1560.66    229.77 o 
  -6  -9   2     5325.59     5530.00    363.78 o 
  -5  -9   2      176.43      225.21     93.25 o 
  -4  -9   2       38.76      -15.24     30.42 o 
  -3  -9   2     8357.04     8417.33    493.58 o 
  -2  -9   2      107.96      144.83     48.91 o 
  -1  -9   2     1113.83     1051.16     96.20 o 
   0  -9   2     1087.74      982.38     93.64 o 
   1  -9   2     1102.36     1224.01     99.02 o 
   2  -9   2     9799.66     9641.20    339.07 o 
   3  -9   2       15.67        5.52     37.23 o 
   4  -9   2     6133.79     6380.10    274.29 o 
   5  -9   2    12358.98    12775.70    293.00 o 
   6  -9   2        6.19       68.76     31.47 o 
   7  -9   2      541.75      583.84     68.40 o 
   8  -9   2     7160.48     7473.20    304.86 o 
   9  -9   2       25.63       28.58     49.64 o 
  10  -9   2        3.35      -25.16     41.67 o 
  11  -9   2      912.96      813.29    154.85 o 
  12  -9   2     1947.02     2278.20    242.40 o 
  -8  -8   2       15.57       88.01     77.88 o 
  -7  -8   2     7788.39     7684.09    430.73 o 
  -6  -8   2      245.10      200.16     85.17 o 
  -5  -8   2      406.23      415.24    110.22 o 
  -4  -8   2    12463.98    13259.90    326.48 o 
  -3  -8   2     2382.47     2463.75    126.58 o 
  -2  -8   2     1337.32     1508.40    103.61 o 
  -1  -8   2     8356.85     8585.65    244.67 o 
   0  -8   2      473.36      452.00     71.39 o 
   1  -8   2     1487.48     1655.77    297.74 o 
   2  -8   2     2340.12     2574.91    151.66 o 
   3  -8   2     2748.82     2493.32    220.49 o 
   4  -8   2    19933.28    20406.82    392.27 o 
   5  -8   2      160.39       99.22     33.79 o 
   6  -8   2      542.41      647.13     88.58 o 
   7  -8   2    10921.92    11367.28    616.32 o 
   8  -8   2      142.14      117.05     51.52 o 
   9  -8   2      181.92      261.42     81.41 o 
  10  -8   2     4960.39     5635.66    317.78 o 
  11  -8   2       20.94      -23.57     49.41 o 
  12  -8   2      230.10      294.10     98.03 o 
  -9  -7   2      303.84      254.47    102.59 o 
  -8  -7   2     1692.90     2067.79    237.28 o 
  -7  -7   2      457.17      383.93    112.61 o 
  -6  -7   2      357.09      374.14    108.28 o 
  -5  -7   2     6638.18     6265.22    258.00 o 
  -4  -7   2      225.26      173.04     63.48 o 
  -3  -7   2       10.90       13.92     28.54 o 
  -2  -7   2    20959.73    20953.42    664.88 o 
  -1  -7   2     1977.85     2143.22    163.61 o 
   0  -7   2      435.69      575.63     64.35 o 
   1  -7   2    16022.53    16109.57    342.14 o 
   2  -7   2      134.04       75.03     42.70 o 
   3  -7   2     3335.17     3367.10    111.98 o 
   4  -7   2     2229.92     2672.07    269.28 o 
   5  -7   2      106.52       59.47     28.54 o 
   6  -7   2     5601.80     5822.38    169.39 o 
   7  -7   2       88.49      112.81     50.78 o 
   8  -7   2     4068.24     4133.85    146.19 o 
  10  -7   2      195.51      107.94     60.80 o 
  11  -7   2      630.00      466.25    115.34 o 
  12  -7   2     5667.22     5979.40    355.81 o 
 -10  -6   2     2131.68     2203.51    248.44 o 
  -9  -6   2        8.21        1.59     55.68 o 
  -8  -6   2     4398.81     4053.94    283.62 o 
  -7  -6   2     4514.88     4988.49    303.55 o 
  -6  -6   2     1048.20      978.27    148.24 o 
  -5  -6   2       89.30       60.52     40.53 o 
  -4  -6   2     1012.08      826.60     78.56 o 
  -3  -6   2    15001.04    14632.91    317.86 o 
  -2  -6   2     9132.07     9183.13    229.47 o 
  -1  -6   2      158.31      275.39     44.29 o 
   0  -6   2    29944.27    28656.43    514.62 o 
   1  -6   2     7756.69     7629.11    292.45 o 
   2  -6   2     2919.15     2762.44    136.52 o 
   3  -6   2    10098.74    10226.18    217.04 o 
   4  -6   2     2621.04     2404.88     92.39 o 
   5  -6   2      985.55     1161.77     68.52 o 
   6  -6   2       25.02       82.45     29.80 o 
   7  -6   2      153.79      140.81     33.71 o 
   8  -6   2     8279.68     9168.35    374.94 o 
   9  -6   2      451.00      295.46     83.69 o 
  10  -6   2      735.66      696.70    125.47 o 
  11  -6   2     9072.58     9435.12    437.33 o 
  12  -6   2     1722.25     1527.19    194.58 o 
 -10  -5   2       76.94      116.93     86.42 o 
  -9  -5   2     4259.43     4407.92    297.28 o 
  -8  -5   2     8765.47     8305.07    404.31 o 
  -7  -5   2       10.53        5.47     44.40 o 
  -6  -5   2     5007.86     5135.71    280.55 o 
  -5  -5   2     7494.16     7624.00    216.33 o 
  -4  -5   2     2477.45     2532.09    183.54 o 
  -3  -5   2      536.38      542.07     75.20 o 
  -2  -5   2     2144.97     2017.26     58.88 o 
  -1  -5   2    30679.44    31439.81    541.51 o 
   0  -5   2     7071.36     7626.79    185.26 o 
   1  -5   2      415.79      477.69     47.93 o 
   2  -5   2    23868.29    22615.28    552.67 o 
   3  -5   2    12945.66    12845.10    248.03 o 
   4  -5   2      570.51      569.27     63.59 o 
   5  -5   2    13470.60    13773.88    272.60 o 
   6  -5   2     4677.32     4643.15    170.22 o 
   7  -5   2      757.30      862.59     75.03 o 
   8  -5   2     3521.37     3700.63    218.72 o 
   9  -5   2      515.29      661.29    115.34 o 
  10  -5   2     5743.60     6014.47    317.67 o 
  11  -5   2      523.72      449.40    105.77 o 
  12  -5   2      488.63      389.62    108.17 o 
 -11  -4   2      390.54      246.50     90.06 o 
 -10  -4   2     3204.59     2905.67    236.14 o 
  -9  -4   2     7533.53     6983.18    360.93 o 
  -8  -4   2      754.86      677.34    121.03 o 
  -7  -4   2     8588.11     8603.16    374.14 o 
  -6  -4   2    15662.73    14903.63    509.74 o 
  -5  -4   2       11.11       19.03     23.08 o 
  -4  -4   2     5427.66     5300.84    113.12 o 
  -3  -4   2    22391.18    23771.36    479.62 o 
  -2  -4   2     5333.30     5239.76    100.12 o 
  -1  -4   2        1.63        8.06     22.32 o 
   0  -4   2     2314.31     2269.16     90.80 o 
   1  -4   2    13650.59    13275.98    234.59 o 
   2  -4   2    29005.58    29108.21    466.09 o 
   3  -4   2    18970.65    18757.04    325.35 o 
   4  -4   2    38472.73    39968.49    632.29 o 
   5  -4   2     6725.37     6597.42    197.20 o 
   6  -4   2       12.80      -14.52     17.38 o 
   7  -4   2     6569.11     7145.99    299.68 o 
   8  -4   2     7910.91     6849.73    306.62 o 
   9  -4   2     1841.52     1963.26    164.98 o 
  10  -4   2      658.04      725.85    124.56 o 
  11  -4   2      242.30      112.49     66.04 o 
  12  -4   2     3204.54     3045.72    244.45 o 
 -11  -3   2       82.75       62.96     61.26 o 
 -10  -3   2     1002.99     1081.09    154.62 o 
  -9  -3   2     2705.02     2505.69    194.70 o 
  -8  -3   2     1282.06     1469.35    153.71 o 
  -7  -3   2     3649.62     3828.36    140.98 o 
  -6  -3   2      466.37      520.30     38.50 o 
  -5  -3   2    10245.18    10417.97    222.56 o 
  -4  -3   2    35921.86    34707.63    461.21 o 
  -3  -3   2     1903.05     2077.63     56.86 o 
  -2  -3   2    14985.97    14930.84    215.27 o 
  -1  -3   2    17945.88    17983.60    461.13 o 
   0  -3   2     3735.25     3643.41     80.82 o 
   1  -3   2    30977.04    33169.35    507.76 o 
   2  -3   2    59823.58    62388.43    924.59 o 
   3  -3   2    16558.78    16661.52    285.54 o 
   4  -3   2     2514.89     2291.70     73.66 o 
   5  -3   2      586.21      602.15     40.24 o 
   6  -3   2    27699.55    29409.63    482.11 o 
   7  -3   2    13509.12    13154.42    439.84 o 
   8  -3   2       19.25      109.08     46.68 o 
   9  -3   2     9272.51     9228.92    381.31 o 
  10  -3   2     4257.84     4288.71    257.43 o 
  11  -3   2        2.85        4.67     48.16 o 
  12  -3   2      407.52      420.82    117.27 o 
 -12  -2   2      537.44      641.59    134.69 o 
 -11  -2   2      958.19      961.76    146.88 o 
 -10  -2   2     7511.99     7237.65    348.18 o 
  -9  -2   2      334.20      346.62    112.89 o 
  -8  -2   2     2767.51     2494.90    114.93 o 
  -7  -2   2     9708.83     9933.71    303.15 o 
  -6  -2   2     3837.16     4223.58     96.66 o 
  -5  -2   2    21153.55    20979.51    299.44 o 
  -4  -2   2       31.67       67.04     18.51 o 
  -3  -2   2    14786.44    14955.39    212.68 o 
  -2  -2   2    57964.13    58831.71    720.32 o 
  -1  -2   2      881.50      918.89     45.03 o 
   0  -2   2      144.20      117.95     19.67 o 
   1  -2   2    23937.15    25881.86    398.00 o 
   2  -2   2    24053.08    25126.07    392.22 o 
   3  -2   2     7332.76     7739.90    149.82 o 
   4  -2   2     9053.33     9000.74    334.74 o 
   5  -2   2     5059.72     4980.63    116.71 o 
   6  -2   2     3455.00     3382.82     83.20 o 
   7  -2   2     1543.45     1610.19    129.34 o 
   8  -2   2    11265.34    11709.90    421.96 o 
   9  -2   2    15980.56    15512.21    531.49 o 
  10  -2   2      131.94      178.30     71.05 o 
  11  -2   2     6694.27     6758.87    345.90 o 
  12  -2   2     5366.82     5656.27    331.90 o 
 -12  -1   2     1825.05     1922.50    203.81 o 
 -10  -1   2     1087.91      988.98    121.37 o 
  -9  -1   2      239.13      118.19     53.40 o 
  -8  -1   2    12332.93    11792.56    390.08 o 
  -7  -1   2      822.08      934.55     91.66 o 
  -6  -1   2     1700.94     1649.77     59.72 o 
  -5  -1   2     3962.74     3714.23    236.66 o 
  -4  -1   2    15170.93    16169.70    269.27 o 
  -3  -1   2     5412.54     5102.06    249.07 o 
  -2  -1   2       14.84        8.66      8.09 o 
  -1  -1   2    18471.23    19212.18    300.85 o 
   0  -1   2    59095.99    57593.16    993.10 o 
   1  -1   2     8632.37     9401.30    157.52 o 
   2  -1   2     3492.04     3457.89     91.09 o 
   3  -1   2    21448.24    20862.12    328.37 o 
   4  -1   2       37.92       55.68     29.60 o 
   5  -1   2       79.69       67.86     34.84 o 
   6  -1   2    13951.09    14220.14    440.18 o 
   7  -1   2     5424.78     5232.14    243.43 o 
   8  -1   2     5556.29     5653.76    269.16 o 
   9  -1   2       65.76       51.46     49.19 o 
  10  -1   2     3187.00     3296.89    221.11 o 
  11  -1   2     5106.60     4670.14    283.96 o 
  12  -1   2      196.98      226.01     84.37 o 
 -12   0   2     7543.26     6917.82    339.98 o 
 -11   0   2      518.01      475.82    103.50 o 
 -10   0   2      895.05     1128.79    129.23 o 
  -9   0   2     5358.31     5411.24    252.20 o 
  -8   0   2     2590.38     2629.79    160.77 o 
  -7   0   2      536.37      588.54     77.88 o 
  -6   0   2    19194.66    19302.82    414.05 o 
  -5   0   2       65.81      102.91     44.35 o 
  -4   0   2       35.99       65.32     44.92 o 
  -3   0   2    19594.09    19849.62    310.84 o 
  -2   0   2      302.85      223.16     23.57 o 
  -1   0   2    48591.96    50696.02    949.58 o 
   0   0   2     1424.78     1809.90     71.39 o 
   1   0   2     7397.78     7444.79    126.36 o 
   2   0   2    10224.43    10456.09    287.72 o 
   3   0   2      302.50      271.21     44.18 o 
   4   0   2     1076.58     1041.24     81.52 o 
   5   0   2    45192.67    43833.17   1053.65 o 
   6   0   2      224.76      148.02     48.85 o 
   7   0   2      342.60      311.52     70.93 o 
   8   0   2     3728.67     3479.86    205.74 o 
   9   0   2     1072.45     1308.12    146.76 o 
  10   0   2     1712.94     1365.85    155.64 o 
  11   0   2      220.57      278.95     90.63 o 
  12   0   2     1993.51     2128.36    215.99 o 
 -13   1   2     1043.57     1053.65    159.86 o 
 -12   1   2      284.83      272.35     84.94 o 
 -11   1   2      353.66      231.82     76.97 o 
 -10   1   2     6526.35     7352.19    323.93 o 
  -9   1   2      765.23      716.63    103.38 o 
  -8   1   2       68.32        8.43     31.42 o 
  -7   1   2    19565.35    19479.14    333.53 o 
  -6   1   2     4481.84     4553.04    107.73 o 
  -5   1   2     4138.74     4524.05    141.13 o 
  -4   1   2    30347.94    30597.70    473.91 o 
  -3   1   2    18207.09    18677.82    397.25 o 
  -2   1   2      234.90       95.98     17.76 o 
  -1   1   2    10164.30     9501.22    160.38 o 
   0   1   2     6762.55     6973.99    193.11 o 
   1   1   2    15592.55    15839.04    208.82 o 
   2   1   2     8416.57     8614.47    150.87 o 
   3   1   2     5280.11     5120.07    128.49 o 
   4   1   2    35596.19    36255.65    880.13 o 
   5   1   2       94.56       56.13     34.61 o 
   6   1   2     6110.28     5768.19    246.73 o 
   7   1   2    15051.47    14430.78    471.60 o 
   8   1   2      384.41      511.57     98.15 o 
   9   1   2      444.06      436.88     97.01 o 
  10   1   2     2644.92     2189.84    194.58 o 
  11   1   2       78.59       56.02     59.32 o 
  12   1   2      725.37      526.26     92.00 o 
 -13   2   2     3522.64     3432.50    251.63 o 
 -12   2   2     5672.71     5667.54    310.95 o 
 -11   2   2      538.69      630.55    116.48 o 
 -10   2   2     2555.50     2548.50    183.20 o 
  -9   2   2     1152.68     1263.03    129.34 o 
  -8   2   2     5549.90     5915.41    258.46 o 
  -7   2   2     4491.62     4995.38    123.63 o 
  -6   2   2     1648.20     1721.23     62.63 o 
  -5   2   2    34710.48    34306.45    537.10 o 
  -4   2   2     8554.17     8649.38    213.71 o 
  -3   2   2     5471.41     5897.53    157.24 o 
  -2   2   2     6863.65     6059.33    157.69 o 
  -1   2   2     1395.19     1445.33     46.20 o 
   0   2   2     4244.15     3553.11     68.93 o 
   1   2   2    10533.78    10154.45    152.99 o 
   2   2   2      760.64      776.92     32.28 o 
   3   2   2    10110.40    10165.00    159.37 o 
   4   2   2      133.72      211.97     19.95 o 
   5   2   2      144.47      292.50     61.26 o 
   6   2   2    16466.07    16354.08    497.56 o 
   7   2   2     1526.96     1510.45    138.34 o 
   8   2   2     1855.20     1933.99    111.06 o 
   9   2   2     9210.02     9468.07    280.91 o 
  10   2   2      427.02      381.18    135.21 o 
  11   2   2       36.62        7.06     40.58 o 
 -13   3   2     4594.23     4786.50    303.66 o 
 -12   3   2      199.35       95.64     62.05 o 
 -11   3   2     3409.25     3515.27    232.27 o 
 -10   3   2     7742.96     7566.02    339.07 o 
  -9   3   2     1068.30     1245.95    132.65 o 
  -8   3   2      495.51      542.65     86.99 o 
  -7   3   2     1293.95     1238.90     77.48 o 
  -6   3   2     3937.90     3712.99    103.18 o 
  -5   3   2     4986.04     5604.23    166.69 o 
  -4   3   2       94.79      100.76     25.39 o 
  -3   3   2    16814.67    16036.98    366.51 o 
  -2   3   2    21593.96    21356.69    465.91 o 
  -1   3   2      619.31      855.12     60.46 o 
   0   3   2     9122.37     8573.57    182.92 o 
   1   3   2    12204.67    11776.93    190.25 o 
   2   3   2      454.80      328.44     27.65 o 
   3   3   2     6478.92     5963.48    165.72 o 
   4   3   2     2504.53     2338.30     87.48 o 
   5   3   2     6338.85     6453.02    187.11 o 
   6   3   2       56.35       -1.42     25.63 o 
   7   3   2       66.59       65.45     35.78 o 
   8   3   2    16612.69    16162.48    390.72 o 
   9   3   2     1775.98     1475.85    116.68 o 
  10   3   2      132.71       46.80     55.34 o 
  11   3   2     5380.05     4997.71    315.27 o 
 -13   4   2        5.24       23.45     57.38 o 
 -12   4   2     2248.80     2466.40    221.23 o 
 -11   4   2     4368.10     4409.52    265.75 o 
 -10   4   2        8.38       15.03     41.44 o 
  -9   4   2     3928.66     3795.48    220.09 o 
  -8   4   2     8815.29     8860.39    202.03 o 
  -7   4   2     3189.65     3235.71    104.44 o 
  -6   4   2     1004.12     1029.28     68.43 o 
  -5   4   2    21987.31    20847.62    479.12 o 
  -4   4   2    14223.14    14226.63    348.52 o 
  -3   4   2     6783.42     6946.97    201.42 o 
  -2   4   2      158.16      172.95     34.04 o 
  -1   4   2    21267.18    19862.10    339.63 o 
   0   4   2    15281.09    14834.96    226.08 o 
   1   4   2        0.58        1.98     15.14 o 
   2   4   2    37095.89    37175.70    735.66 o 
   3   4   2     5502.57     5379.28    117.57 o 
   4   4   2      381.51      349.89     53.75 o 
   5   4   2     6367.12     6640.11    199.46 o 
   6   4   2     6210.23     6333.72    204.43 o 
   7   4   2     2278.64     2600.91    213.14 o 
   8   4   2      430.89      286.59     59.64 o 
   9   4   2       36.45      106.23     64.79 o 
  10   4   2     3127.89     3284.14    253.22 o 
 -13   5   2      379.12      371.98    111.92 o 
 -12   5   2     3602.04     3469.95    251.97 o 
 -11   5   2      200.81      208.02     74.46 o 
 -10   5   2     3141.90     3279.47    219.06 o 
  -9   5   2     9136.41     8758.23    363.89 o 
  -8   5   2      803.86      802.13    119.95 o 
  -7   5   2    14214.76    14656.71    294.75 o 
  -6   5   2    21821.13    22416.25    526.71 o 
  -5   5   2        2.73        1.48     22.32 o 
  -4   5   2      630.18      517.72     57.95 o 
  -3   5   2    10816.44    10469.64    287.04 o 
  -2   5   2     4262.17     4143.09    153.14 o 
  -1   5   2       14.82       20.13     36.15 o 
   0   5   2     6975.59     6889.50    137.68 o 
   1   5   2    22950.63    21550.04    322.12 o 
   2   5   2     6602.69     6437.57    137.69 o 
   3   5   2      921.94      960.46     53.38 o 
   4   5   2     9587.79     9904.79    363.72 o 
   5   5   2    12270.01    12993.21    319.80 o 
   6   5   2       52.73      186.12     48.53 o 
   8   5   2     1860.14     1924.67    203.01 o 
   9   5   2     1049.32     1101.92    176.03 o 
  10   5   2       31.10       72.41     68.77 o 
 -13   6   2      217.41      192.76     92.79 o 
 -12   6   2     3390.56     3485.33    256.86 o 
 -11   6   2      277.32      247.41     79.36 o 
 -10   6   2     2108.62     2033.29    186.27 o 
  -9   6   2      634.31      645.92    108.85 o 
  -8   6   2     8031.34     8491.11    214.26 o 
  -7   6   2    16981.40    15725.69    414.33 o 
  -6   6   2       72.21      -15.60     26.76 o 
  -5   6   2     4834.79     4997.71    186.50 o 
  -4   6   2    17882.87    17615.86    444.73 o 
  -3   6   2       74.20       77.65     33.47 o 
  -2   6   2      166.28      115.45     36.21 o 
  -1   6   2    19379.04    19155.69    563.37 o 
   0   6   2     6111.58     5837.87    205.89 o 
   1   6   2      170.94      326.35     36.00 o 
   2   6   2     1968.14     1859.57     73.64 o 
   3   6   2     6687.07     6236.90    145.86 o 
   4   6   2     6097.65     5932.43    185.32 o 
   5   6   2     1528.89     1972.94    188.09 o 
   6   6   2     8818.28     8741.72    404.88 o 
   7   6   2     6223.25     6661.64    358.54 o 
   8   6   2      159.28      109.65     64.67 o 
   9   6   2     2054.36     1785.42    219.06 o 
 -13   7   2     4724.65     5022.53    330.99 o 
 -12   7   2      375.93      444.62    115.45 o 
 -11   7   2        0.39      -23.57     40.42 o 
 -10   7   2     3416.85     3674.79    241.72 o 
  -9   7   2      217.63      247.43     47.63 o 
  -8   7   2     4621.86     4356.04    179.61 o 
  -7   7   2      840.53      982.94     92.45 o 
  -6   7   2     1993.09     2386.25    134.47 o 
  -5   7   2    10166.52    10747.11    327.23 o 
  -4   7   2     1220.22     1091.68     96.44 o 
  -3   7   2     3925.11     3981.18    174.55 o 
  -2   7   2    21029.63    19884.38    509.06 o 
  -1   7   2      456.26      570.02     60.57 o 
   0   7   2     2457.33     2712.50     90.74 o 
   1   7   2    22076.09    22811.67    360.55 o 
   2   7   2      984.99      938.53     64.65 o 
   3   7   2      642.11      695.57     55.46 o 
   4   7   2     1599.02     1526.19    198.57 o 
   5   7   2     3367.21     3648.83    257.21 o 
   6   7   2     6971.56     7364.03    390.76 o 
   7   7   2        1.07      -56.47     46.57 o 
   8   7   2     3302.03     3347.67    277.70 o 
 -13   8   2      410.51      260.39    101.11 o 
 -12   8   2       92.86       38.37     57.27 o 
 -11   8   2     5736.27     5833.32    332.13 o 
 -10   8   2     1363.33     1323.15    162.93 o 
  -9   8   2      129.28       87.18     36.54 o 
  -8   8   2     8089.95     8394.60    336.00 o 
  -7   8   2      372.19      229.77     61.37 o 
  -6   8   2     2295.52     1985.69    131.28 o 
  -5   8   2      999.84     1188.11    107.03 o 
  -4   8   2      545.14      602.65     82.09 o 
  -3   8   2    14364.57    14233.58    413.53 o 
  -2   8   2        1.65      -16.51     30.63 o 
  -1   8   2     2934.01     2674.61    121.12 o 
   0   8   2    18548.33    18491.89    697.78 o 
   1   8   2      593.27      586.17     52.66 o 
   2   8   2     1265.41     1427.04    100.32 o 
   3   8   2    20769.73    20847.73    439.53 o 
   4   8   2      105.99       -5.92     59.43 o 
   5   8   2      351.78      394.29    108.73 o 
   6   8   2     2320.95     2546.33    250.72 o 
   7   8   2     2040.08     1931.61    237.62 o 
 -12   9   2     3578.79     3705.19    279.52 o 
 -11   9   2     1500.19     1496.56    186.61 o 
 -10   9   2       16.04       -3.64     45.43 o 
  -9   9   2    18424.99    17985.66    539.35 o 
  -8   9   2     3727.42     3498.77    191.85 o 
  -7   9   2       67.38      126.16     55.11 o 
  -6   9   2     3763.32     3615.81    187.98 o 
  -5   9   2      507.53      327.80     75.60 o 
  -4   9   2     3552.08     3608.29    185.93 o 
  -3   9   2     1161.39     1397.84    122.97 o 
  -2   9   2      550.90      812.84    102.02 o 
  -1   9   2     8141.69     8157.42    239.50 o 
   0   9   2      312.36      231.94     87.27 o 
   1   9   2      169.78      192.97     53.79 o 
   2   9   2    18977.49    20683.92    453.27 o 
   3   9   2      754.07      664.62     82.76 o 
   4   9   2     1160.54     1118.43    176.14 o 
   5   9   2     5448.44     6589.45    389.17 o 
   6   9   2        7.96       19.01     69.80 o 
   7   9   2      655.03      452.70    137.20 o 
 -12  10   2       39.35       54.31     66.04 o 
 -11  10   2        1.74      -42.01     49.41 o 
 -10  10   2     5876.67     5726.06    322.79 o 
  -9  10   2     1564.11     1568.88    280.60 o 
  -8  10   2      320.38      278.42     55.45 o 
  -7  10   2    12053.94    11715.71    398.73 o 
  -6  10   2     2030.09     1723.02    146.99 o 
  -5  10   2      281.97      276.90     72.76 o 
  -4  10   2     7281.19     7748.08    302.64 o 
  -3  10   2      442.61      490.84     88.81 o 
  -2  10   2     1759.32     1899.39    146.31 o 
  -1  10   2     1680.04     1833.04    197.66 o 
   0  10   2      757.98      636.00     84.54 o 
   1  10   2    10106.76    10783.58    307.01 o 
   2  10   2       87.60       21.40     64.90 o 
   3  10   2      983.95     1000.40     99.63 o 
   4  10   2     8286.15     9806.98    490.28 o 
   5  10   2      875.72      554.95    147.56 o 
   6  10   2      658.87      652.75    153.25 o 
 -11  11   2      912.90      850.07    153.25 o 
 -10  11   2      165.17      186.28     54.33 o 
  -9  11   2      877.67      772.46     87.70 o 
  -8  11   2     2108.46     2192.66    125.92 o 
  -7  11   2      851.63      988.98    124.90 o 
  -6  11   2      258.62      307.30     78.45 o 
  -5  11   2     8143.30     7314.05    308.44 o 
  -4  11   2     6755.97     5940.57    273.94 o 
  -3  11   2      686.46      653.66    108.85 o 
  -2  11   2    10200.96    10719.10    391.10 o 
  -1  11   2     4048.35     4240.78    233.30 o 
   0  11   2      903.86     1202.63    115.29 o 
   1  11   2      270.67      411.90     76.45 o 
   2  11   2      174.60      363.38     71.74 o 
   3  11   2     2432.66     2511.61    269.28 o 
   4  11   2      150.81      242.40    104.52 o 
 -10  12   2     1527.65     1319.99    116.56 o 
  -9  12   2      291.06      294.48     63.22 o 
  -8  12   2      211.12      206.47     53.03 o 
  -7  12   2      108.90       -1.82     48.73 o 
  -6  12   2     3174.59     3248.84    207.91 o 
  -5  12   2     1857.81     1767.77    166.01 o 
  -4  12   2       62.22       12.41     51.24 o 
  -3  12   2     5115.63     4883.05    259.83 o 
  -2  12   2     4548.69     4286.78    247.87 o 
  -1  12   2       38.59       35.41     59.55 o 
   0  12   2     3003.15     3572.73    188.36 o 
   1  12   2     2612.59     2436.10    325.81 o 
   2  12   2      355.12      246.71     69.72 o 
   3  12   2      869.80      959.60    192.99 o 
  -9  13   2      547.36      403.92     73.84 o 
  -8  13   2     2331.38     2442.24    142.86 o 
  -7  13   2      430.53      615.29    117.50 o 
  -6  13   2       13.85      -46.57     53.06 o 
  -5  13   2      579.40      524.32    111.01 o 
  -4  13   2     2846.69     3081.47    217.36 o 
  -3  13   2     2130.45     2291.18    198.11 o 
  -2  13   2      223.25      318.12    101.79 o 
  -1  13   2     3788.59     4618.45    273.72 o 
   0  13   2     3673.74     3627.91    199.73 o 
   1  13   2       17.72        9.91     49.83 o 
  -6  14   2     3242.99     3402.32    242.75 o 
  -5  14   2       35.47       64.22     71.28 o 
  -4  14   2       22.25      -76.85     51.24 o 
  -3  14   2      456.10      309.58     99.28 o 
  -2  14   2      596.94      775.49    144.49 o 
   1 -14   3       15.32        4.44     66.27 o 
   2 -14   3        2.61       -3.30     60.12 o 
   3 -14   3     3247.15     2884.72    219.18 o 
   4 -14   3      399.63      405.79    103.61 o 
   5 -14   3       51.48      -52.83     60.23 o 
   6 -14   3     6336.72     5551.97    306.62 o 
  -2 -13   3     1913.08     2328.84    168.65 o 
  -1 -13   3      430.74      458.56     88.69 o 
   0 -13   3     2390.51     2389.55    210.98 o 
   1 -13   3      645.31      677.23    128.32 o 
   2 -13   3      852.63      998.65    146.08 o 
   3 -13   3      108.60      -42.58     44.63 o 
   4 -13   3       79.50       73.10     60.57 o 
   5 -13   3     2898.65     2906.81    211.21 o 
   6 -13   3      655.73      703.08    126.38 o 
   7 -13   3      235.01      152.80     78.11 o 
   8 -13   3     5293.21     5574.18    296.94 o 
  -4 -12   3     3178.42     2837.93    303.66 o 
  -3 -12   3     2425.13     2551.98    159.70 o 
  -2 -12   3       94.44       47.70     49.07 o 
  -1 -12   3     2488.11     2345.24    161.39 o 
   0 -12   3     6172.58     6015.19    484.98 o 
   1 -12   3      374.69      506.90    106.80 o 
   2 -12   3     2182.94     2144.64    185.70 o 
   3 -12   3     1128.30     1051.48    141.07 o 
   4 -12   3     1075.53     1021.54    139.70 o 
   5 -12   3       27.39      124.22     67.06 o 
   6 -12   3      298.87      272.92     83.34 o 
   7 -12   3     3738.67     3832.82    232.61 o 
   8 -12   3      694.86      629.74     97.58 o 
   9 -12   3       91.72       46.22     52.83 o 
  -5 -11   3      623.47      473.54    133.90 o 
  -4 -11   3      652.88      637.63     90.78 o 
  -3 -11   3     1353.02     1256.09    117.39 o 
  -2 -11   3     2092.20     2162.17    147.08 o 
  -1 -11   3     4648.83     5002.39    287.38 o 
   0 -11   3       73.84       69.11     84.14 o 
   1 -11   3     2174.66     2072.00    174.66 o 
   2 -11   3     6243.69     6482.20    295.92 o 
   3 -11   3        2.36      -32.68     46.00 o 
   4 -11   3     3499.27     3203.98    197.77 o 
   5 -11   3     6976.68     7103.98    305.71 o 
   6 -11   3      481.87      391.84     61.68 o 
   7 -11   3      391.41      371.21    103.16 o 
   8 -11   3      121.46       91.19     62.79 o 
   9 -11   3     3132.29     3360.99    242.06 o 
  10 -11   3     2104.26     1897.00    205.29 o 
  -6 -10   3       34.06      120.46     86.19 o 
  -5 -10   3       41.83       36.09     63.99 o 
  -4 -10   3     5434.72     5548.50    212.11 o 
  -3 -10   3       38.29       10.03     45.83 o 
  -2 -10   3     1543.22     1524.65    163.22 o 
  -1 -10   3      284.66      432.68     73.12 o 
   0 -10   3     1494.23     1346.90    113.07 o 
   1 -10   3     4259.10     4724.33    240.24 o 
   2 -10   3       18.98       64.56     48.85 o 
   3 -10   3     7983.95     7791.46    311.18 o 
   4 -10   3    15490.91    15168.50    333.15 o 
   5 -10   3       66.91       47.52     59.66 o 
   6 -10   3     3603.23     3572.08    283.68 o 
   7 -10   3     6808.31     6539.70    281.46 o 
   8 -10   3      162.87       86.54     40.00 o 
   9 -10   3       94.85      167.71     75.72 o 
  10 -10   3      928.54     1116.84    171.13 o 
  11 -10   3     1706.76     1888.23    215.99 o 
  -7  -9   3       86.17       23.57     70.82 o 
  -6  -9   3      675.77      657.19    146.99 o 
  -5  -9   3     9163.84     8403.90    440.06 o 
  -4  -9   3      508.00      427.98     89.95 o 
  -3  -9   3      458.06      372.97     67.75 o 
  -2  -9   3     5429.26     5472.12    199.74 o 
  -1  -9   3       21.02       11.05     36.60 o 
   0  -9   3       10.37        7.59     34.10 o 
   1  -9   3     1513.48     1581.38    136.86 o 
   2  -9   3     1417.58     1029.62    112.95 o 
   3  -9   3    11595.23    11907.08    298.94 o 
   4  -9   3      569.66      652.01     63.90 o 
   5  -9   3     3605.90     3622.33    138.67 o 
   6  -9   3    11949.02    11413.37    278.92 o 
   7  -9   3      238.76      326.30     55.27 o 
   8  -9   3      474.84      411.51    127.07 o 
   9  -9   3     3639.17     3492.73    240.13 o 
  10  -9   3      127.24      123.19     71.39 o 
  11  -9   3        7.23       28.12     61.26 o 
  -8  -8   3      940.79     1013.80    188.66 o 
  -7  -8   3      132.91      157.81     91.09 o 
  -6  -8   3     6000.43     6706.04    383.70 o 
  -5  -8   3     1186.92     1262.04     99.69 o 
  -4  -8   3       19.24       23.19     31.92 o 
  -3  -8   3    13326.68    13330.78    340.15 o 
  -2  -8   3     2315.68     2345.41    159.63 o 
  -1  -8   3     2733.41     2216.73    183.82 o 
   0  -8   3    11030.21    11059.81    309.47 o 
   1  -8   3      621.02      724.57     75.97 o 
   2  -8   3     1994.87     1932.05     84.48 o 
   3  -8   3     4458.85     4187.97    134.68 o 
   4  -8   3      430.82      404.80     51.64 o 
   5  -8   3    11712.26    12679.18    358.77 o 
   6  -8   3        0.47        0.90     27.27 o 
   7  -8   3     1616.71     1598.72     94.93 o 
   8  -8   3    15516.31    15171.56    339.93 o 
   9  -8   3      684.94      538.21    111.92 o 
  10  -8   3     1273.06     1463.54    176.94 o 
  11  -8   3     6300.70     6936.15    377.90 o 
  12  -8   3       21.85       20.49     57.16 o 
  -9  -7   3     2864.55     2810.14    282.82 o 
  -8  -7   3     1659.90     1525.82    209.73 o 
  -7  -7   3     1004.29      810.90    153.25 o 
  -6  -7   3        5.65       81.64     60.91 o 
  -5  -7   3      951.08      740.89     75.97 o 
  -4  -7   3     7619.56     7584.07    221.08 o 
  -3  -7   3      781.88      830.09     94.56 o 
  -2  -7   3      276.35      377.81     56.72 o 
  -1  -7   3    25542.87    25028.83    485.63 o 
   0  -7   3     2867.32     2935.56    254.30 o 
   1  -7   3      580.63      469.34     37.68 o 
   2  -7   3    22653.26    22656.77    481.62 o 
   3  -7   3     1904.40     2191.58     98.20 o 
   4  -7   3      462.17      589.03    103.16 o 
   5  -7   3      205.41      154.00     35.87 o 
   6  -7   3       57.03       21.53     24.07 o 
   7  -7   3     5222.90     5439.75    168.09 o 
   8  -7   3       73.58       11.39     41.44 o 
   9  -7   3     1575.99     1846.67    180.92 o 
  10  -7   3     9169.97     8808.90    410.35 o 
  11  -7   3      341.59      654.69    134.13 o 
  12  -7   3      416.75      384.73    116.59 o 
 -10  -6   3     4113.40     4033.44    309.35 o 
  -9  -6   3     3197.75     3205.35    261.31 o 
  -8  -6   3      137.29       57.84     60.69 o 
  -7  -6   3     6118.68     5514.40    321.99 o 
  -6  -6   3     4392.52     4310.00    272.01 o 
  -5  -6   3     2880.92     2553.77    141.75 o 
  -4  -6   3       65.11       98.80     35.86 o 
  -3  -6   3      531.96      625.89    117.22 o 
  -2  -6   3    21627.29    21793.32    424.34 o 
  -1  -6   3        8.20       -9.25     19.00 o 
   0  -6   3      930.48      897.97    136.97 o 
   1  -6   3    34149.83    33945.77    468.03 o 
   2  -6   3     7247.96     7417.88    170.03 o 
   3  -6   3     8528.70     8692.25    382.22 o 
   4  -6   3    12180.18    12098.34    253.63 o 
   5  -6   3     3349.62     3561.94    119.58 o 
   6  -6   3     2032.99     2013.62     91.27 o 
   7  -6   3      998.65      957.90     69.36 o 
   8  -6   3      280.64      296.03     79.81 o 
   9  -6   3     5626.17     5100.41    281.23 o 
  10  -6   3      127.52      205.40     77.88 o 
  11  -6   3       15.01       12.87     56.82 o 
  12  -6   3     5800.27     5983.04    356.95 o 
 -10  -5   3     2104.73     2273.30    241.15 o 
  -9  -5   3      395.30      249.12     94.16 o 
  -8  -5   3     7123.71     7101.47    367.42 o 
  -7  -5   3     9922.07    10101.19    433.80 o 
  -6  -5   3      372.59      331.56     84.94 o 
  -5  -5   3     3357.93     3364.01    128.20 o 
  -4  -5   3     9191.57     9008.97    222.37 o 
  -3  -5   3     2497.01     2265.45    137.83 o 
  -2  -5   3     4268.54     4657.53    143.73 o 
  -1  -5   3      227.82      218.01     41.56 o 
   0  -5   3    14258.18    15006.04    253.06 o 
   1  -5   3    17938.59    18390.74    503.54 o 
   2  -5   3      628.60      733.91     49.47 o 
   3  -5   3    36299.30    36927.18    595.13 o 
   4  -5   3    11402.09    12024.96    289.20 o 
   5  -5   3       20.53       -8.30     31.60 o 
   6  -5   3    10738.25    10313.68    287.38 o 
   7  -5   3      459.85      423.11     69.11 o 
   8  -5   3      668.40      407.50     86.08 o 
   9  -5   3     2850.46     2582.31    192.88 o 
  10  -5   3     1589.98     1653.11    179.10 o 
  11  -5   3     1442.07     1547.68    183.43 o 
  12  -5   3        0.48       71.39     64.67 o 
 -11  -4   3      128.63      116.82     70.25 o 
 -10  -4   3     1466.87     1755.93    202.67 o 
  -9  -4   3     5347.95     4804.83    293.53 o 
  -8  -4   3     3854.59     3957.84    253.45 o 
  -7  -4   3     1247.45      911.21    129.80 o 
  -6  -4   3     9796.29    10109.24    236.44 o 
  -5  -4   3    14683.53    14676.66    271.04 o 
  -4  -4   3       84.06       94.72     27.62 o 
  -3  -4   3    29117.10    30837.22    529.49 o 
  -2  -4   3    13988.49    12871.56    302.35 o 
  -1  -4   3     3306.00     3595.66    117.16 o 
   0  -4   3      699.18      720.16     40.31 o 
   1  -4   3    14699.59    15186.43    264.99 o 
   2  -4   3     3294.75     3589.64     97.62 o 
   3  -4   3     2542.11     2416.75     81.75 o 
   4  -4   3      134.18       93.23     37.97 o 
   5  -4   3    18757.05    18615.08    660.04 o 
   6  -4   3     1753.96     1906.65     77.15 o 
   7  -4   3       18.70      -12.18     26.87 o 
   8  -4   3    13587.44    12785.64    459.99 o 
   9  -4   3     3457.07     3111.64    211.78 o 
  10  -4   3       24.13       30.51     49.98 o 
  11  -4   3     4132.35     3854.45    265.86 o 
  12  -4   3      390.20      323.59    101.79 o 
 -11  -3   3     7231.00     6718.34    366.06 o 
 -10  -3   3        1.54       14.80     45.09 o 
  -9  -3   3      229.83      315.16     88.58 o 
  -8  -3   3     4364.35     4532.48    252.77 o 
  -7  -3   3     2080.82     2065.79     97.97 o 
  -6  -3   3     7889.62     7909.59    246.43 o 
  -5  -3   3      961.92     1228.36     50.16 o 
  -4  -3   3     8654.06     8127.97    142.89 o 
  -3  -3   3    33689.75    32776.29    430.27 o 
  -2  -3   3       38.71       19.77     34.84 o 
  -1  -3   3      476.16      525.67     41.93 o 
   0  -3   3    23972.21    23778.60    395.12 o 
   1  -3   3      429.28      403.47     37.17 o 
   2  -3   3    13435.25    14238.53    251.81 o 
   3  -3   3     3634.21     4023.81    103.70 o 
   4  -3   3    11858.38    12708.64    293.36 o 
   5  -3   3     1445.62     1632.33     80.90 o 
   6  -3   3       30.06       24.45     17.25 o 
   7  -3   3    11983.43    11889.46    416.84 o 
   8  -3   3    17544.34    17286.35    562.12 o 
   9  -3   3     1485.29     1337.84    148.36 o 
  10  -3   3     7142.75     6706.04    338.05 o 
  11  -3   3     2732.06     2625.12    212.69 o 
  12  -3   3        0.58       18.67     56.59 o 
 -12  -2   3     7491.51     7148.50    380.97 o 
 -11  -2   3      363.95      311.40     92.23 o 
 -10  -2   3     1219.19     1239.92    154.62 o 
  -9  -2   3    12847.49    11998.76    453.38 o 
  -8  -2   3      364.49      453.64     57.57 o 
  -7  -2   3      992.42     1059.35     70.93 o 
  -6  -2   3     8315.36     8714.33    157.81 o 
  -5  -2   3     8794.87     8982.82    155.07 o 
  -4  -2   3    33541.53    33529.68   1226.66 o 
  -3  -2   3     1021.77      921.84     53.05 o 
  -2  -2   3    25620.37    26665.38    346.46 o 
  -1  -2   3     5165.85     4720.54    110.62 o 
   0  -2   3       65.53       40.64     11.17 o 
   1  -2   3    20184.15    22315.68    492.44 o 
   2  -2   3      709.94      564.15     33.54 o 
   3  -2   3     2083.39     2432.77     70.26 o 
   4  -2   3     1850.23     1906.66     64.05 o 
   5  -2   3     5155.42     4964.83    190.37 o 
   6  -2   3     4179.21     3930.51    197.89 o 
   7  -2   3     5598.48     5422.29    253.22 o 
   8  -2   3     1178.02      875.57    119.10 o 
   9  -2   3     4177.66     3745.72    231.02 o 
  10  -2   3     3738.84     3479.06    234.21 o 
  11  -2   3       76.51      215.65     84.82 o 
  12  -2   3     7901.38     7152.25    385.75 o 
 -12  -1   3       35.90       37.69     55.90 o 
 -10  -1   3     8602.81     8945.98    354.44 o 
  -9  -1   3       96.52       96.67     48.05 o 
  -8  -1   3      112.72      154.05     50.55 o 
  -7  -1   3    14913.98    13977.62    414.67 o 
  -6  -1   3      316.41      367.87     32.73 o 
  -5  -1   3       65.01       65.38     22.49 o 
  -4  -1   3    11600.60    12025.47    212.36 o 
  -3  -1   3      241.73      280.22     20.00 o 
  -2  -1   3    51388.54    51952.86    769.20 o 
  -1  -1   3    12766.69    13374.01    181.80 o 
   0  -1   3    22412.21    23020.97    369.38 o 
   1  -1   3    64572.16    62362.82    912.76 o 
   2  -1   3     1109.50     1219.82     71.39 o 
   3  -1   3     7962.24     8144.42    148.90 o 
   4  -1   3    25266.25    23969.05    379.36 o 
   5  -1   3      227.91      202.78     50.89 o 
   6  -1   3     7886.34     7434.74    290.79 o 
   7  -1   3     5594.32     5640.10    258.91 o 
   8  -1   3      802.72      765.70    112.04 o 
   9  -1   3      282.45      409.32     91.09 o 
  10  -1   3     2867.55     3022.15    218.49 o 
  11  -1   3     3665.61     3426.35    246.85 o 
  12  -1   3     1741.11     1511.02    193.33 o 
 -11   0   3     3649.76     3536.11    220.43 o 
 -10   0   3     1381.23     1535.38    144.37 o 
  -9   0   3      611.12      655.60     95.76 o 
  -8   0   3    10932.51    11031.30    373.11 o 
  -7   0   3     1238.40     1124.97     54.72 o 
  -6   0   3     1414.19     1407.17     57.27 o 
  -5   0   3    29474.97    29682.31    863.96 o 
  -4   0   3     5622.86     5511.89    154.62 o 
  -3   0   3     1765.52     1911.80     75.03 o 
  -2   0   3     4486.73     4629.38    128.66 o 
  -1   0   3      380.84      507.46     22.09 o 
   0   0   3    16492.43    17647.33    449.12 o 
   1   0   3       79.89       76.79     13.05 o 
   2   0   3     5068.31     5057.03    119.67 o 
   3   0   3     9110.67     9716.96    169.34 o 
   4   0   3     5816.20     6362.08    237.74 o 
   5   0   3    14796.58    16000.43    475.93 o 
   6   0   3    27506.90    27814.51    753.63 o 
   7   0   3     2307.37     2356.53    166.01 o 
   8   0   3      971.98     1160.56    133.90 o 
   9   0   3     6586.64     6476.05    316.75 o 
  10   0   3      102.07       32.56     52.03 o 
  11   0   3      173.36      231.02     84.71 o 
  12   0   3      566.05      634.76    135.15 o 
 -13   1   3     1810.92     2184.72    208.70 o 
 -12   1   3     1734.65     1777.67    180.58 o 
 -11   1   3     1522.38     1611.78    159.86 o 
 -10   1   3       13.34       47.71     45.09 o 
  -9   1   3     6921.59     6935.92    293.19 o 
  -8   1   3      290.62      267.34     61.94 o 
  -7   1   3      133.70      116.94     23.88 o 
  -6   1   3    17013.12    16810.45    296.74 o 
  -5   1   3      765.83      683.33    100.02 o 
  -4   1   3     3269.69     3271.73    109.76 o 
  -3   1   3    27685.80    28656.16    597.19 o 
  -2   1   3     4274.05     4235.43    122.40 o 
  -1   1   3      869.26      948.36     36.41 o 
   0   1   3    54921.05    53236.18    651.56 o 
   1   1   3      817.79      977.61     25.44 o 
   2   1   3    11992.07    11341.68    244.34 o 
   3   1   3     8300.39     8866.02    160.50 o 
   4   1   3      878.81      714.58     80.16 o 
   5   1   3    30246.91    30000.49    782.32 o 
   6   1   3      191.42       77.08     47.93 o 
   7   1   3     3719.16     3634.14    209.50 o 
   8   1   3    12760.46    11978.83    443.82 o 
   9   1   3       61.24      156.56     68.09 o 
  10   1   3      813.20      716.97    127.86 o 
  11   1   3     5988.58     5531.48    322.68 o 
 -13   2   3       67.94        2.85     55.68 o 
 -12   2   3     3096.58     3705.76    246.50 o 
 -11   2   3     4649.67     4643.95    263.81 o 
 -10   2   3        7.45       -6.72     36.78 o 
  -9   2   3      277.00      283.96     70.36 o 
  -8   2   3      580.86      705.01     94.62 o 
  -7   2   3     8114.54     8068.22    256.52 o 
  -6   2   3     1964.13     2185.58     74.00 o 
  -5   2   3      251.59      439.49     41.33 o 
  -4   2   3    27582.17    28293.74    598.90 o 
  -3   2   3     2883.57     2770.64     98.49 o 
  -2   2   3    14867.51    14791.60    333.61 o 
  -1   2   3    20649.27    22235.56    356.74 o 
   0   2   3    10656.77    10257.66    154.77 o 
   1   2   3      392.12      494.65     39.12 o 
   2   2   3    16516.54    15853.55    304.46 o 
   3   2   3      954.23      836.61     35.70 o 
   4   2   3     8395.68     8460.86    143.80 o 
   5   2   3      411.36      404.65     74.69 o 
   6   2   3       97.73       63.31     48.50 o 
   7   2   3     7801.61     7790.77    330.08 o 
   8   2   3      211.41      142.36     61.94 o 
   9   2   3     1793.46     1658.92    120.16 o 
  10   2   3     9682.36     9321.67    380.17 o 
  11   2   3      361.05      323.97     68.97 o 
 -13   3   3     4123.85     4415.66    288.52 o 
 -12   3   3     1949.72     2073.82    197.32 o 
 -11   3   3      192.52      235.35     81.30 o 
 -10   3   3     5354.28     5546.96    279.30 o 
  -9   3   3     4624.94     4688.13    241.15 o 
  -8   3   3      374.39      415.28     47.82 o 
  -7   3   3      850.98     1035.35     57.01 o 
  -6   3   3    19605.49    20089.21    459.42 o 
  -5   3   3     4700.75     4188.63    141.41 o 
  -4   3   3     2206.93     2585.39    103.04 o 
  -3   3   3      144.05      108.62     26.30 o 
  -2   3   3     8678.38     9173.47    236.48 o 
  -1   3   3    12401.06    11697.63    214.92 o 
   0   3   3      308.89      403.87     49.81 o 
   1   3   3    22874.51    23746.68    330.85 o 
   2   3   3     3017.23     2944.87    100.87 o 
   3   3   3       29.37        6.48     13.95 o 
   4   3   3     9078.83     9072.59    194.78 o 
   5   3   3     5671.24     6016.09    184.90 o 
   6   3   3     1398.57     1394.24    107.65 o 
   7   3   3     1654.97     1587.70    107.96 o 
   8   3   3      139.76       87.51     38.02 o 
   9   3   3     9305.83     9372.92    291.44 o 
  10   3   3       65.70      105.89     71.10 o 
  11   3   3      461.20      483.33    118.53 o 
 -13   4   3     1479.13     1356.97    182.52 o 
 -12   4   3        2.28       59.32     59.32 o 
 -11   4   3     3753.43     3574.48    235.80 o 
 -10   4   3     5386.30     5228.50    276.68 o 
  -9   4   3       15.16       15.83     35.52 o 
  -8   4   3     4799.57     4641.75    135.79 o 
  -7   4   3    19216.05    19307.65    489.19 o 
  -6   4   3      168.26      172.38     36.21 o 
  -5   4   3     4722.03     4788.55    164.53 o 
  -4   4   3    22839.05    21823.28    499.84 o 
  -3   4   3     4386.05     4350.65    150.75 o 
  -2   4   3     1550.94     1455.57     79.81 o 
  -1   4   3     2997.27     3042.07     75.88 o 
   0   4   3    24370.39    24133.28    340.58 o 
   1   4   3     8172.23     8560.82    157.29 o 
   2   4   3      864.04      665.93     41.73 o 
   3   4   3    18025.80    17845.84    277.14 o 
   4   4   3    16433.90    16570.32    266.48 o 
   5   4   3      179.77       89.81     39.96 o 
   6   4   3     6760.32     6927.32    220.64 o 
   7   4   3     3080.74     3414.11    158.66 o 
   8   4   3     2953.99     3278.61    160.16 o 
   9   4   3      172.50      117.73     66.72 o 
  10   4   3      515.46      399.42    114.54 o 
 -13   5   3     3026.03     3244.17    258.91 o 
 -12   5   3     1532.82     1661.42    186.61 o 
 -11   5   3      442.27      524.32    111.35 o 
 -10   5   3      475.19      668.46    115.22 o 
  -9   5   3     5204.59     4988.49    260.39 o 
  -8   5   3     8249.34     8144.88    201.45 o 
  -7   5   3      280.10      311.29     53.17 o 
  -6   5   3    11468.02    11294.89    314.14 o 
  -5   5   3    25769.01    25706.31    593.66 o 
  -4   5   3        9.48        9.22     21.97 o 
  -3   5   3     3157.45     3183.49    133.78 o 
  -1   5   3     2904.77     2725.04    103.74 o 
   0   5   3      856.94     1041.54     50.06 o 
   1   5   3     3933.38     3741.43     98.95 o 
   2   5   3    13217.55    13595.86    233.38 o 
   3   5   3     8123.59     8525.93    171.65 o 
   4   5   3       38.94       28.35     22.04 o 
   5   5   3     8801.67     8643.60    251.28 o 
   6   5   3     9703.13     9459.95    276.73 o 
   7   5   3       14.86       10.95     33.53 o 
   8   5   3     5286.02     5011.37    306.62 o 
   9   5   3     2604.28     2315.54    232.95 o 
 -13   6   3       22.16       10.13     57.16 o 
 -12   6   3      404.21      293.41     95.87 o 
 -11   6   3     3128.17     3401.98    238.99 o 
 -10   6   3      140.78      257.09     77.99 o 
  -9   6   3      374.57      390.62     97.18 o 
  -8   6   3     2878.15     2947.96    115.72 o 
  -7   6   3     4289.66     4134.09    173.63 o 
  -6   6   3    13512.35    12876.72    358.43 o 
  -5   6   3      142.09      137.77     40.99 o 
  -4   6   3     4314.64     3953.85    162.93 o 
  -3   6   3    34529.16    33418.86    753.63 o 
  -2   6   3      408.91      313.23     53.40 o 
  -1   6   3      315.68      223.32     37.34 o 
   0   6   3    25667.43    25361.94    379.56 o 
   1   6   3     8081.89     8061.55    167.54 o 
   2   6   3      680.29      722.03     51.74 o 
   3   6   3     2025.78     1979.27    136.75 o 
   4   6   3     3180.69     3397.77    148.29 o 
   5   6   3     2486.16     3097.91    162.13 o 
   6   6   3      660.45      633.28    127.64 o 
   7   6   3     5898.24     5967.90    338.27 o 
   8   6   3     4925.36     5217.00    327.80 o 
   9   6   3       44.55        9.11     58.75 o 
 -13   7   3     1019.78      880.01    159.74 o 
 -12   7   3     5246.31     5370.37    327.91 o 
 -11   7   3      174.90      214.97     82.43 o 
 -10   7   3      371.27      274.85     83.80 o 
  -9   7   3    13208.61    13234.95    304.60 o 
  -8   7   3      113.12      129.34     48.16 o 
  -7   7   3      584.86      773.10     85.62 o 
  -6   7   3     5872.09     5632.58    218.15 o 
  -5   7   3     1626.01     1440.88    103.95 o 
  -4   7   3    12460.61    11754.65    345.90 o 
  -3   7   3       14.25       38.60     32.91 o 
  -2   7   3    20135.84    20739.91    529.21 o 
  -1   7   3    18543.61    17202.16    579.03 o 
   0   7   3      119.47      150.74     30.58 o 
   1   7   3     1024.95      990.64     61.33 o 
   2   7   3    14453.07    14616.12    265.25 o 
   3   7   3        3.12      -15.56     21.15 o 
   4   7   3     2297.89     2637.65    210.64 o 
   5   7   3     3387.99     3398.68    247.19 o 
   6   7   3     5416.96     5547.08    335.31 o 
   7   7   3     2395.91     2432.93    246.39 o 
   8   7   3      239.11       41.56     66.49 o 
 -13   8   3     4180.49     4659.09    322.68 o 
 -12   8   3      288.98      304.80    104.64 o 
 -11   8   3        8.17      -50.33     37.23 o 
 -10   8   3    13516.90    14079.64    536.73 o 
  -9   8   3      906.15      891.03     79.99 o 
  -8   8   3      510.65      456.46     80.50 o 
  -7   8   3     5590.90     4872.12    214.74 o 
  -6   8   3       11.82       19.70     40.19 o 
  -5   8   3     1483.96     1786.10    125.70 o 
  -4   8   3     2350.98     2311.56    140.84 o 
  -3   8   3     5387.96     4970.61    213.60 o 
  -2   8   3     6665.42     5855.98    234.66 o 
  -1   8   3      151.26       37.29     61.43 o 
   0   8   3     1242.81     1289.43     71.76 o 
   1   8   3    18920.67    19274.96    401.76 o 
   2   8   3      542.64      574.70     54.90 o 
   3   8   3     5526.66     5568.58    189.23 o 
   4   8   3    12283.64    12748.41    532.74 o 
   5   8   3       16.90       39.40     57.84 o 
   6   8   3      530.67      459.42    119.89 o 
   7   8   3     3982.21     3972.53    307.53 o 
 -12   9   3       19.27      -33.25     50.10 o 
 -11   9   3     3712.98     3861.06    268.82 o 
 -10   9   3      379.34      293.10     62.22 o 
  -9   9   3      577.63      546.07     70.78 o 
  -8   9   3    14407.98    15186.23    461.47 o 
  -7   9   3     3648.36     3760.98    197.66 o 
  -6   9   3       28.77       31.08     44.52 o 
  -5   9   3    16332.94    15762.02    465.34 o 
  -4   9   3       31.32       38.83     41.90 o 
  -3   9   3     1790.32     2042.96    142.32 o 
  -2   9   3     2399.12     2484.85    157.24 o 
  -1   9   3      137.60       81.49     39.40 o 
   0   9   3    10319.31    10545.83    284.50 o 
   1   9   3      293.36      344.97     61.82 o 
   2   9   3     3169.70     3132.90    145.73 o 
   3   9   3     6208.83     6997.76    228.30 o 
   4   9   3      242.17      140.96     81.41 o 
   5   9   3      304.08      375.51    115.91 o 
   6   9   3     4865.07     6071.96    388.71 o 
 -12  10   3      616.89      884.23    166.80 o 
 -11  10   3      143.02       17.99     58.64 o 
 -10  10   3       13.38        8.81     35.28 o 
  -9  10   3     4991.14     5056.10    188.76 o 
  -8  10   3     1018.52      970.08    119.89 o 
  -7  10   3      396.41      280.09     74.12 o 
  -6  10   3     8786.32     9068.72    337.70 o 
  -5  10   3     6517.25     6368.34    272.35 o 
  -4  10   3      478.86      420.14     83.34 o 
  -3  10   3    10056.75     9139.77    338.62 o 
  -2  10   3     1094.23     1164.20    123.54 o 
  -1  10   3     1815.97     1649.49    221.97 o 
   0  10   3     4978.22     4901.59    386.72 o 
   1  10   3      771.14      798.94     91.50 o 
   2  10   3     1852.92     1545.74    119.26 o 
   3  10   3       19.18       23.91     61.03 o 
   4  10   3      542.09      692.83    156.33 o 
   5  10   3     5850.35     5686.44    376.87 o 
 -11  11   3     2259.29     2201.46    228.40 o 
 -10  11   3      364.78      465.94    101.68 o 
  -9  11   3      751.83      850.91     95.76 o 
  -8  11   3     1024.73     1158.40    134.35 o 
  -7  11   3     3088.51     2904.19    190.83 o 
  -6  11   3     1495.34     1269.52    137.31 o 
  -5  11   3      613.96      506.22     97.46 o 
  -4  11   3     7565.13     6793.72    295.58 o 
  -3  11   3     2113.43     2079.29    158.72 o 
  -2  11   3      218.19      152.57     69.11 o 
  -1  11   3     7350.16     7007.88    304.80 o 
   0  11   3     2088.79     2351.87    176.31 o 
   1  11   3       59.31       14.13     42.91 o 
   2  11   3     1590.38     1520.41    125.09 o 
   3  11   3      395.06      453.61    136.63 o 
   4  11   3     2752.93     3226.64    303.32 o 
 -10  12   3     1026.25     1241.36    114.79 o 
  -9  12   3     2348.72     2412.73    191.85 o 
  -8  12   3      110.61       85.39     63.42 o 
  -7  12   3      399.31      320.74     84.60 o 
  -6  12   3      102.26       96.55     63.99 o 
  -5  12   3     4358.66     3868.80    229.77 o 
  -4  12   3     1708.68     1521.04    155.87 o 
  -3  12   3      887.50      871.36    131.51 o 
  -2  12   3     4543.85     4283.82    243.43 o 
  -1  12   3     2919.12     3488.97    225.44 o 
   0  12   3       15.95       63.98     52.55 o 
   1  12   3     2585.86     2768.63    169.26 o 
   2  12   3     3745.55     4063.26    288.23 o 
   3  12   3      323.33      409.78    142.89 o 
  -9  13   3       31.18       39.97     87.04 o 
  -8  13   3     1625.95     1501.68    169.88 o 
  -7  13   3     2858.38     2927.08    213.48 o 
  -6  13   3      312.32      314.02     91.43 o 
  -5  13   3       99.39       34.95     66.27 o 
  -4  13   3     1275.79     1444.41    164.75 o 
  -3  13   3     1984.46     2032.15    190.60 o 
  -2  13   3      799.10      743.95    127.29 o 
  -1  13   3       28.25      -19.58     55.22 o 
   0  13   3     3951.58     4131.28    274.00 o 
   1  13   3     1699.83     1971.74    158.48 o 
  -6  14   3     1302.94     1554.17    179.67 o 
  -5  14   3     5029.46     4967.19    289.77 o 
  -4  14   3       40.60      244.00     87.78 o 
  -3  14   3        2.36      -38.71     58.52 o 
   2 -14   4      178.38      388.03    104.18 o 
   3 -14   4       18.22       23.68     60.00 o 
   4 -14   4     3313.69     3268.65    235.80 o 
   5 -14   4      156.73      272.24     94.84 o 
  -2 -13   4     3596.54     4398.01    289.77 o 
  -1 -13   4     1898.61     2063.50    356.32 o 
   0 -13   4      245.14      208.82     86.65 o 
   1 -13   4     3603.27     3649.40    241.49 o 
   2 -13   4      463.32      395.77    101.68 o 
   3 -13   4      567.98      386.89     97.80 o 
   4 -13   4      310.12      210.52     81.52 o 
   5 -13   4      668.75     1023.25    141.87 o 
   6 -13   4     2335.37     2748.09    206.20 o 
   7 -13   4      256.28      100.99     71.73 o 
   8 -13   4       85.57       56.59     65.81 o 
  -3 -12   4     1931.81     1913.47    270.87 o 
  -2 -12   4     2009.95     1858.13    500.98 o 
  -1 -12   4        2.33       51.29     47.71 o 
   0 -12   4     4090.15     4487.77    209.11 o 
   1 -12   4     3368.31     3093.54    211.21 o 
   2 -12   4        6.99      -40.19     50.33 o 
   3 -12   4     2217.18     2594.04    193.90 o 
   4 -12   4     3174.76     2844.87    198.91 o 
   5 -12   4      248.64      167.26     74.35 o 
   6 -12   4     1123.77      803.73    124.33 o 
   7 -12   4      219.49      135.95     68.20 o 
   8 -12   4     2219.50     2429.37    140.96 o 
   9 -12   4      340.79      367.08    103.73 o 
  -5 -11   4     2974.24     2433.61    271.10 o 
  -4 -11   4      136.16      167.51    109.59 o 
  -3 -11   4       21.17      -19.16     40.35 o 
  -2 -11   4      691.98      772.81    112.04 o 
  -1 -11   4     4159.48     4741.36    204.45 o 
   0 -11   4     2619.33     2417.72    151.65 o 
   1 -11   4       50.46       35.98     49.07 o 
   2 -11   4     7790.49     7401.95    318.58 o 
   3 -11   4     6521.10     5824.21    277.59 o 
   4 -11   4      122.53       26.53     52.49 o 
   5 -11   4     3049.80     3270.93    202.55 o 
   6 -11   4     4812.64     4998.62    182.40 o 
   7 -11   4      242.19      322.54     61.41 o 
   8 -11   4      356.95      281.65     61.17 o 
   9 -11   4      168.96      148.93     73.55 o 
  10 -11   4     3093.61     3528.48    263.70 o 
  -6 -10   4     4932.83     4611.73    343.51 o 
  -5 -10   4        8.83       -3.99     61.26 o 
  -4 -10   4     1448.92     1398.81    115.77 o 
  -3 -10   4     5178.34     5250.34    269.45 o 
  -2 -10   4      901.03     1229.57    141.58 o 
  -1 -10   4     2372.96     2381.71    139.51 o 
   0 -10   4     1549.81     1497.57    119.19 o 
   1 -10   4     1187.52     1407.63    141.30 o 
   2 -10   4     4512.69     3913.21    213.71 o 
   3 -10   4      138.58      105.66     57.38 o 
   4 -10   4     6042.49     6553.81    284.99 o 
   5 -10   4     6619.19     7008.40    208.04 o 
   6 -10   4       59.36       43.31     53.97 o 
   7 -10   4     4987.83     5034.96    181.78 o 
   8 -10   4     4569.88     4801.92    182.79 o 
   9 -10   4       28.61       31.99     51.81 o 
  10 -10   4      480.86      560.53    124.45 o 
  11 -10   4     1225.35     1312.90    192.88 o 
  -7  -9   4     3240.90     3687.88    306.74 o 
  -6  -9   4       31.70      111.24     77.42 o 
  -5  -9   4      967.46     1081.16    124.05 o 
  -4  -9   4    11632.72    11804.31    317.51 o 
  -3  -9   4      999.55     1176.29    102.70 o 
  -2  -9   4     2732.24     2944.42    143.34 o 
  -1  -9   4     5859.04     5976.31    210.83 o 
   0  -9   4      272.66      237.07     58.57 o 
   1  -9   4       21.75       68.77     49.07 o 
   2  -9   4     3880.56     3613.19    194.02 o 
   3  -9   4     2037.60     2225.44    101.09 o 
   4  -9   4     5706.07     5626.31    217.70 o 
   5  -9   4      219.98      350.27     86.65 o 
   6  -9   4     3612.69     3829.15    146.73 o 
   7  -9   4     6726.36     7489.76    323.93 o 
   8  -9   4      104.41       87.73     41.94 o 
   9  -9   4     2671.55     2364.05    198.34 o 
  10  -9   4     4575.95     4513.58    291.93 o 
  11  -9   4       44.95       69.91     66.15 o 
  -8  -8   4      704.64      641.82    148.70 o 
  -7  -8   4      345.13      143.23     92.45 o 
  -6  -8   4       85.14       85.74     73.10 o 
  -5  -8   4     5345.04     5215.27    188.63 o 
  -4  -8   4      218.80      184.67     47.44 o 
  -3  -8   4      200.69      267.94     55.13 o 
  -2  -8   4     7734.81     7186.19    224.30 o 
  -1  -8   4     2472.13     2630.21    130.14 o 
   0  -8   4      967.48      952.14    162.25 o 
   1  -8   4    19431.99    21170.98    568.38 o 
   2  -8   4      299.91      196.71     69.74 o 
   3  -8   4       17.55      -13.94     39.00 o 
   4  -8   4     5238.47     5465.93    164.19 o 
   5  -8   4       96.42      160.27     41.94 o 
   6  -8   4     6953.31     6867.86    557.96 o 
   7  -8   4       46.95      126.25     40.75 o 
   8  -8   4     2992.16     3077.83    212.92 o 
   9  -8   4    10794.74    10648.51    449.17 o 
  10  -8   4      260.49      142.44     70.25 o 
  11  -8   4      874.62      933.98    160.65 o 
  -9  -7   4        7.52       50.44     75.60 o 
  -8  -7   4     4461.98     4391.07    318.46 o 
  -7  -7   4     4444.81     4164.04    292.96 o 
  -6  -7   4     1543.77     1686.25    196.63 o 
  -5  -7   4     2090.34     2134.85    115.16 o 
  -4  -7   4       68.12       40.52     62.28 o 
  -3  -7   4    12352.60    12194.66    296.58 o 
  -2  -7   4      305.31      315.98     51.94 o 
  -1  -7   4     1512.35     1796.55    103.80 o 
   0  -7   4    31380.79    30258.39    765.87 o 
   1  -7   4     1995.62     1985.08     77.52 o 
   2  -7   4     1423.09     1714.40     76.33 o 
   3  -7   4    12786.48    12747.19    267.77 o 
   4  -7   4     2315.73     2023.71    143.29 o 
   5  -7   4     1459.01     1518.56     81.86 o 
   6  -7   4     4239.70     4561.35    190.03 o 
   7  -7   4     2934.97     3215.08    128.77 o 
   8  -7   4     8126.95     8846.24    379.15 o 
   9  -7   4        6.35       64.67     50.89 o 
  10  -7   4      669.11      651.84    128.43 o 
  11  -7   4     4788.91     4646.91    302.52 o 
  12  -7   4       16.86       -4.67     52.72 o 
 -10  -6   4        4.07       27.21     63.42 o 
  -9  -6   4     5529.81     5369.23    342.83 o 
  -8  -6   4     4042.17     3934.27    280.66 o 
  -7  -6   4      126.88      162.70     75.49 o 
  -6  -6   4     8551.46     8399.26    615.06 o 
  -5  -6   4     3379.19     3415.49    135.96 o 
  -4  -6   4     3559.84     3195.96    237.68 o 
  -3  -6   4     1006.04     1009.17     78.41 o 
  -2  -6   4        7.39       90.48     31.91 o 
  -1  -6   4    13569.38    12812.01    670.34 o 
   0  -6   4      339.71      354.15     32.57 o 
   1  -6   4      200.28      192.73     28.22 o 
   2  -6   4    26405.30    25409.13    437.58 o 
   3  -6   4     7298.57     7228.43    175.50 o 
   4  -6   4     1179.41     1228.00     69.86 o 
   5  -6   4    27939.00    28298.55    529.16 o 
   6  -6   4      515.09      460.02     52.67 o 
   7  -6   4        5.02       21.32     26.28 o 
   8  -6   4     6859.23     7732.93    346.13 o 
   9  -6   4      298.52      129.34     61.26 o 
  10  -6   4      793.45     1149.97    159.63 o 
  11  -6   4      219.62      240.24     83.12 o 
  12  -6   4      283.24      275.65    101.90 o 
 -10  -5   4     2599.20     2229.69    236.37 o 
  -9  -5   4      533.39      438.47    113.74 o 
  -8  -5   4       23.29       61.71     56.47 o 
  -7  -5   4     9023.09     9858.22    428.22 o 
  -6  -5   4     6222.78     6085.55    181.96 o 
  -5  -5   4       28.00       29.20     25.62 o 
  -4  -5   4     9766.40     9748.51    236.31 o 
  -3  -5   4     3041.85     2651.30    107.32 o 
  -2  -5   4     3602.01     3650.65    126.24 o 
  -1  -5   4     5884.07     5885.80    560.01 o 
   0  -5   4     3121.73     3182.68     77.39 o 
   1  -5   4    14325.49    14453.96    280.66 o 
   2  -5   4     5952.08     6475.44    153.07 o 
   3  -5   4      783.09      694.83     85.74 o 
   4  -5   4    40544.13    41546.79    672.18 o 
   5  -5   4     2647.89     2381.39     92.83 o 
   6  -5   4      256.58      358.52     44.34 o 
   7  -5   4    14293.54    13816.40    474.56 o 
   8  -5   4     1133.16      938.65    126.84 o 
   9  -5   4        8.46       47.59     48.28 o 
  10  -5   4     6535.10     6072.65    326.20 o 
  11  -5   4      235.41      179.90     77.54 o 
  12  -5   4     2101.70     1823.67    211.55 o 
 -11  -4   4      187.08       76.40     66.83 o 
 -10  -4   4        4.68       67.29     58.98 o 
  -9  -4   4     1947.12     1738.85    189.80 o 
  -8  -4   4     3024.52     2957.25    215.53 o 
  -7  -4   4     1205.73     1090.77    139.36 o 
  -6  -4   4      512.25      567.02     57.96 o 
  -5  -4   4    20862.40    21352.56    404.36 o 
  -4  -4   4     7599.54     7302.61    134.67 o 
  -3  -4   4      456.04      695.47     56.52 o 
  -2  -4   4    53381.93    53640.45    849.59 o 
  -1  -4   4     9257.65     9573.70    346.76 o 
   0  -4   4     2471.77     2651.41     72.75 o 
   1  -4   4     2338.71     2109.83     70.78 o 
   2  -4   4    13850.74    14714.86    269.79 o 
   3  -4   4     8054.37     7647.18    170.18 o 
   4  -4   4      449.56      328.11     52.94 o 
   5  -4   4     1875.91     2159.47     82.49 o 
   6  -4   4    17815.40    18207.15    689.30 o 
   7  -4   4     6294.08     6061.15    279.30 o 
   8  -4   4     2243.61     2217.85    170.45 o 
   9  -4   4    13880.66    13793.51    511.45 o 
  10  -4   4     2392.43     2609.30    211.66 o 
  11  -4   4       76.38      167.94     76.29 o 
  12  -4   4     2874.87     3086.25    248.78 o 
 -11  -3   4     1107.74     1172.97    172.38 o 
 -10  -3   4     6578.39     6462.50    341.35 o 
  -9  -3   4       22.03       30.97     42.58 o 
  -8  -3   4      876.87      724.60    117.16 o 
  -7  -3   4     1317.76     1036.80    125.02 o 
  -6  -3   4     4471.58     4236.34    102.47 o 
  -5  -3   4     4633.01     4893.48    106.35 o 
  -4  -3   4      480.78      427.88     28.38 o 
  -3  -3   4    37212.15    36657.21    705.02 o 
  -2  -3   4     2660.32     2657.87     90.06 o 
  -1  -3   4      419.00      521.98     43.28 o 
   0  -3   4    16069.44    16953.67    240.41 o 
   1  -3   4    13206.54    13102.74    234.65 o 
   2  -3   4      316.38      246.40     29.26 o 
   3  -3   4    17857.21    17541.48    381.31 o 
   4  -3   4     4413.18     4150.42    110.57 o 
   5  -3   4    14303.31    14698.94    341.06 o 
   6  -3   4     1224.45     1194.83    116.93 o 
   7  -3   4     1510.42     1289.45    130.48 o 
   8  -3   4    10026.91    10794.25    418.20 o 
   9  -3   4     1003.13      900.74    131.51 o 
  10  -3   4        2.52      -21.41     38.94 o 
  11  -3   4     5841.13     6048.05    340.44 o 
  12  -3   4     2516.17     2268.75    233.41 o 
 -12  -2   4      819.45      564.62    125.13 o 
 -11  -2   4     6167.22     5572.24    312.54 o 
 -10  -2   4      281.19      369.24     93.48 o 
  -9  -2   4     3335.59     2945.07    201.19 o 
  -8  -2   4    11675.17    11052.60    577.49 o 
  -7  -2   4      104.86       93.72     22.36 o 
  -6  -2   4      397.24      379.35     32.21 o 
  -5  -2   4     1953.05     1777.31     56.50 o 
  -4  -2   4    18012.17    18746.10    266.34 o 
  -3  -2   4    24640.75    24399.62    326.22 o 
  -2  -2   4     4563.55     5006.47    123.54 o 
  -1  -2   4     3064.22     3217.99     67.55 o 
   0  -2   4     4984.88     5097.87     91.11 o 
   1  -2   4     2612.63     2402.37     70.99 o 
   2  -2   4     3779.31     3837.34     99.80 o 
   3  -2   4     5908.54     6007.78    149.44 o 
   4  -2   4     4413.39     4514.68    107.52 o 
   5  -2   4     8381.53     8944.02    265.40 o 
   6  -2   4    12686.78    11744.06    401.69 o 
   7  -2   4     2890.84     2933.79    184.11 o 
   8  -2   4       62.36      119.32     57.61 o 
   9  -2   4     3662.62     3136.24    214.51 o 
  10  -2   4     4395.23     4476.24    277.36 o 
  11  -2   4      867.11      976.00    155.08 o 
  12  -2   4      233.58      226.58     91.31 o 
 -12  -1   4     1756.65     1307.32    169.88 o 
 -11  -1   4        1.34       30.86     43.95 o 
 -10  -1   4     1941.67     1791.22    143.35 o 
  -9  -1   4     8339.00     8744.45    325.64 o 
  -8  -1   4      199.74      261.87     59.55 o 
  -7  -1   4     4575.26     4560.46    121.49 o 
  -6  -1   4    21001.56    20801.46    355.46 o 
  -5  -1   4      144.55      186.74     25.09 o 
  -4  -1   4      403.15      572.96     33.88 o 
  -3  -1   4     8273.90     7939.32    158.99 o 
  -2  -1   4     2102.47     1970.19     61.37 o 
  -1  -1   4      538.36      486.43     25.19 o 
   0  -1   4       18.95       44.58     14.35 o 
   1  -1   4    41483.33    40279.46    622.01 o 
   2  -1   4    24232.53    23379.15    419.06 o 
   3  -1   4      568.46      749.12     51.92 o 
   4  -1   4    27500.44    28260.96    542.02 o 
   5  -1   4    25916.11    26533.61    712.41 o 
   6  -1   4      673.20      782.09    101.45 o 
   7  -1   4     2490.72     2460.48    171.58 o 
   8  -1   4     6248.29     5472.39    278.16 o 
   9  -1   4      591.53      488.34    100.88 o 
  10  -1   4       13.47        0.91     49.64 o 
  11  -1   4     1245.17     1306.53    174.32 o 
  12  -1   4     1848.74     1430.41    191.74 o 
 -11   0   4        0.76      -14.00     41.22 o 
 -10   0   4     4570.46     4304.65    229.99 o 
  -9   0   4      389.51      373.68     78.45 o 
  -8   0   4      880.27      838.23     94.84 o 
  -7   0   4    23187.20    22950.43    488.68 o 
  -6   0   4      376.50      494.84     38.20 o 
  -5   0   4     3549.94     3711.13    103.16 o 
  -4   0   4    29837.30    30292.54    643.19 o 
  -3   0   4      255.03      260.74     33.70 o 
  -2   0   4      447.23      403.17     37.00 o 
  -1   0   4    18120.47    18602.92    260.86 o 
   0   0   4     2520.71     2786.18    177.33 o 
   1   0   4    10458.23    10428.06    187.17 o 
   2   0   4    11324.95    11088.84    196.48 o 
   3   0   4      684.99      593.56     29.64 o 
   4   0   4    54060.42    54614.20   1090.65 o 
   5   0   4     1522.35     1696.61    127.07 o 
   6   0   4     7570.36     8043.20    321.65 o 
   7   0   4    20463.14    20724.77    635.33 o 
   8   0   4      272.01      360.25     86.53 o 
   9   0   4      887.17     1000.82    140.62 o 
  10   0   4     6507.25     6369.25    335.54 o 
  11   0   4      106.75      171.24     77.99 o 
 -12   1   4      738.60      637.61    119.32 o 
 -11   1   4       14.16        2.62     43.84 o 
 -10   1   4     4428.65     4013.97    224.64 o 
  -9   1   4      364.22      367.76     77.99 o 
  -8   1   4     6884.83     7020.41    278.27 o 
  -7   1   4      330.68      397.25     48.50 o 
  -6   1   4     1384.10     1360.62     59.77 o 
  -5   1   4    26799.86    27149.01    590.13 o 
  -4   1   4     5065.53     5641.69    167.94 o 
  -3   1   4     2695.56     2659.62     99.51 o 
  -2   1   4    13986.59    13855.46    246.28 o 
  -1   1   4     6199.58     6290.27    129.57 o 
   0   1   4    25312.34    24539.36    320.08 o 
   1   1   4    26241.21    26154.26    418.02 o 
   2   1   4      105.36       89.24     32.22 o 
   3   1   4    11565.62    11496.17    206.73 o 
   4   1   4     7733.29     7434.57    144.64 o 
   5   1   4     1227.20     1123.33    113.97 o 
   6   1   4     7935.28     8107.42    326.32 o 
   7   1   4       45.93       67.63     46.91 o 
   8   1   4     2364.62     2284.23    181.95 o 
   9   1   4     9981.04     9825.88    419.34 o 
  10   1   4       92.38      148.93     75.72 o 
  11   1   4     2258.73     2350.38    229.65 o 
 -13   2   4     1611.34     1442.36    175.00 o 
 -12   2   4       83.27       10.47     54.88 o 
 -11   2   4     7073.52     7397.17    341.01 o 
 -10   2   4     7377.44     7685.91    330.65 o 
  -9   2   4      753.87      643.53     97.80 o 
  -8   2   4     1455.18     1470.57     67.57 o 
  -7   2   4     2994.97     3244.80     99.70 o 
  -6   2   4    10905.33    11771.84    298.08 o 
  -5   2   4    13567.72    14324.89    350.00 o 
  -4   2   4       64.54       61.26     27.33 o 
  -3   2   4    22816.88    22943.07    506.56 o 
  -2   2   4       80.89       68.15     29.83 o 
  -1   2   4     3907.62     3721.67    170.16 o 
   0   2   4    89345.01    85539.70   1039.09 o 
   1   2   4     3483.26     3629.80     77.39 o 
   2   2   4      717.30      575.52     42.15 o 
   3   2   4    40104.24    40975.49    826.34 o 
   4   2   4     1974.81     2087.99     58.52 o 
   5   2   4     2119.08     2088.28    149.15 o 
   6   2   4     2163.03     2378.39    169.19 o 
   7   2   4      221.00      146.94     48.45 o 
   8   2   4    13319.62    13075.46    429.42 o 
   9   2   4        1.75        3.69     33.78 o 
  10   2   4     2020.72     2173.94    146.30 o 
  11   2   4     9222.76     9061.43    423.16 o 
 -13   3   4       90.90      104.98     66.61 o 
 -12   3   4     1790.95     1650.38    176.59 o 
 -11   3   4     3920.49     3862.08    240.13 o 
 -10   3   4       78.05       61.71     52.37 o 
  -9   3   4     8652.22     9706.45    371.86 o 
  -8   3   4     3575.00     3478.04    112.37 o 
  -7   3   4     1567.40     1826.63     93.93 o 
  -6   3   4     8280.46     8336.61    236.48 o 
  -5   3   4     7742.61     7664.16    220.77 o 
  -4   3   4     3246.49     3030.23    118.53 o 
  -3   3   4      979.29      855.19     60.80 o 
  -2   3   4      847.85      843.24     45.90 o 
  -1   3   4    15425.19    15635.95    279.65 o 
   0   3   4     3927.10     4106.01    122.98 o 
   1   3   4     2177.08     2425.13     67.78 o 
   2   3   4    52461.12    53616.91    688.20 o 
   3   3   4    11495.67    12703.01    206.41 o 
   4   3   4     1251.45     1401.13     67.07 o 
   5   3   4    16860.54    15752.94    352.39 o 
   6   3   4     5364.91     4946.39    177.74 o 
   7   3   4     2336.17     2404.06    128.07 o 
   8   3   4     1607.46     1645.53    129.69 o 
   9   3   4       32.66       41.79     38.46 o 
  10   3   4     5587.05     5681.84    232.62 o 
 -13   4   4      720.97      668.58    140.73 o 
 -12   4   4     1148.67     1100.10    156.67 o 
 -11   4   4      681.91      692.37    122.40 o 
 -10   4   4     6681.99     6843.47    321.76 o 
  -9   4   4     4408.46     4318.77    235.91 o 
  -8   4   4      478.20      381.65     83.52 o 
  -7   4   4     8930.03     9400.05    272.35 o 
  -6   4   4    14877.07    15417.36    389.51 o 
  -5   4   4      342.04      408.75     52.60 o 
  -4   4   4    13698.09    14217.18    360.02 o 
  -3   4   4     7218.84     7300.16    217.93 o 
  -2   4   4     6910.75     7098.29    211.32 o 
  -1   4   4      574.20      491.62     45.94 o 
   0   4   4    12759.77    12308.90    375.76 o 
   1   4   4    50803.51    52030.64    678.43 o 
   2   4   4     6921.13     7871.65    153.43 o 
   3   4   4      690.51      703.82     44.60 o 
   4   4   4    23199.30    24142.03    361.49 o 
   5   4   4     6100.38     6443.04    311.29 o 
   6   4   4       18.46       41.53     31.19 o 
   7   4   4    11913.33    12703.63    373.91 o 
   8   4   4     2111.31     1975.49    134.65 o 
   9   4   4     1673.23     1451.70    183.88 o 
  10   4   4     1318.44     1381.67    193.56 o 
 -13   5   4      411.29      460.33    115.68 o 
 -12   5   4     2039.81     2276.37    214.05 o 
 -11   5   4      337.13      319.71     87.78 o 
 -10   5   4      379.11      511.57    105.77 o 
  -9   5   4      284.65      348.35     75.94 o 
  -8   5   4     3487.21     3728.53    160.54 o 
  -7   5   4    15015.00    14987.43    396.11 o 
  -6   5   4      537.24      592.98     65.58 o 
  -5   5   4    14991.38    15231.66    394.86 o 
  -4   5   4    18182.21    16946.94    425.95 o 
  -3   5   4      538.60      555.97     61.14 o 
  -2   5   4     5081.88     4514.27    168.28 o 
  -1   5   4    42589.80    43631.16    579.73 o 
   0   5   4     3599.50     3703.17     97.26 o 
   1   5   4        2.67       14.42     16.40 o 
   2   5   4      149.17      122.43     26.69 o 
   3   5   4    13191.50    13190.50    234.04 o 
   4   5   4     2112.95     1900.95    108.29 o 
   5   5   4      336.22      446.01     89.49 o 
   6   5   4    13473.11    13397.23    419.11 o 
   7   5   4     1938.58     2060.86    137.43 o 
   8   5   4       24.06       11.96     53.06 o 
   9   5   4     5270.21     5983.27    357.74 o 
 -13   6   4     4726.86     4967.65    322.79 o 
 -12   6   4      526.38      533.31    122.17 o 
 -11   6   4     1237.56     1113.76    154.73 o 
 -10   6   4     5965.37     5372.65    291.14 o 
  -9   6   4      438.33      338.53     58.12 o 
  -8   6   4     1427.91     1321.67     99.63 o 
  -7   6   4     6801.76     6555.41    232.50 o 
  -6   6   4     6212.44     6625.89    232.50 o 
  -5   6   4     8027.48     6901.77    236.37 o 
  -4   6   4     1193.47     1214.87     88.35 o 
  -3   6   4    11514.13    11955.95    338.16 o 
  -2   6   4    28699.49    26241.67    617.34 o 
  -1   6   4      568.76      565.03     44.28 o 
   0   6   4     7494.03     7524.78    195.56 o 
   1   6   4     9235.71     9159.38    184.90 o 
   2   6   4       13.34      -12.22     17.74 o 
   3   6   4       59.22       37.31     23.85 o 
   4   6   4     6949.24     7328.53    233.28 o 
   5   6   4    11256.03    11455.39    321.25 o 
   6   6   4      954.21      850.52    141.41 o 
   7   6   4      221.76      318.01    100.99 o 
   8   6   4     6462.69     6507.59    371.86 o 
   9   6   4     4229.74     3959.55    299.11 o 
 -13   7   4       74.40       11.04     50.78 o 
 -12   7   4      266.43      234.43     92.34 o 
 -11   7   4     8354.36     8343.44    399.87 o 
 -10   7   4      251.54      276.33     87.90 o 
  -9   7   4      499.66      586.38     67.80 o 
  -8   7   4    13001.83    12243.10    370.72 o 
  -7   7   4        0.95        1.48     32.11 o 
  -6   7   4      239.13      177.96     50.21 o 
  -5   7   4     5757.64     5177.83    209.27 o 
  -4   7   4     4040.11     4011.35    177.51 o 
  -3   7   4     4037.90     4103.69    179.90 o 
  -2   7   4     1030.82     1005.71     91.77 o 
  -1   7   4    10918.74    10871.32    210.77 o 
   0   7   4    29446.15    30703.80    458.47 o 
   1   7   4      126.81      212.13     36.05 o 
   2   7   4     1555.56     1558.75     77.04 o 
   3   7   4    17686.99    17697.05    310.65 o 
   4   7   4      990.13     1058.74    126.44 o 
   5   7   4     1335.32     1224.89    171.24 o 
   6   7   4     1863.02     1921.93    209.39 o 
   7   7   4     2092.89     2057.99    230.11 o 
   8   7   4      926.06     1239.24    198.23 o 
 -13   8   4      325.80      376.53    118.41 o 
 -12   8   4     3139.11     2798.87    237.74 o 
 -11   8   4        2.42       -1.25     45.77 o 
 -10   8   4     1367.22     1299.49    131.39 o 
  -9   8   4    11390.34    11286.46    367.31 o 
  -8   8   4     2595.72     3064.50    168.28 o 
  -7   8   4      109.68      291.36     66.15 o 
  -6   8   4    10007.90     9396.18    319.26 o 
  -5   8   4     1089.46     1305.16    114.54 o 
  -4   8   4      994.27      833.22     93.48 o 
  -3   8   4     2083.41     1910.32    127.52 o 
  -2   8   4     1605.97     1818.66    126.95 o 
  -1   8   4    13151.49    12451.67    295.94 o 
   0   8   4      125.30      113.23     31.62 o 
   1   8   4     5236.31     5065.63    142.46 o 
   2   8   4    15307.46    16179.13    299.11 o 
   3   8   4      265.67      313.28     96.84 o 
   4   8   4     3821.58     3751.87    270.19 o 
   5   8   4     5688.42     6417.18    368.67 o 
   6   8   4       87.11      234.43    103.27 o 
   7   8   4      256.09      256.41     97.58 o 
 -12   9   4      631.56      403.40    114.31 o 
 -11   9   4       11.06       -3.07     48.28 o 
 -10   9   4     5488.58     5354.40    194.07 o 
  -9   9   4      389.85      532.18     92.79 o 
  -8   9   4      798.16     1102.04    118.75 o 
  -7   9   4    11848.92    12353.32    402.72 o 
  -6   9   4     2963.69     2645.62    166.12 o 
  -5   9   4      146.72      238.88     69.11 o 
  -4   9   4    11264.16    11394.40    377.21 o 
  -3   9   4      797.38      751.13     98.72 o 
  -2   9   4      962.35      961.31    108.28 o 
  -1   9   4     3306.56     3288.69    143.83 o 
   0   9   4      912.22     1037.35    197.15 o 
   1   9   4     5032.89     5111.32    152.95 o 
   2   9   4       96.71       82.11     41.37 o 
   3   9   4     1165.25     1274.42    178.53 o 
   4   9   4     6747.00     7270.44    399.07 o 
   5   9   4       46.49      -13.55     62.74 o 
   6   9   4       51.80        9.45     60.91 o 
 -12  10   4     1229.69     1048.52    175.46 o 
 -11  10   4      613.44      789.84    147.56 o 
 -10  10   4      407.51      278.32    113.69 o 
  -9  10   4      252.97      254.59     81.64 o 
  -8  10   4     2928.74     2787.83    180.47 o 
  -7  10   4      485.26      350.00     85.85 o 
  -6  10   4     1498.07     1562.14    143.23 o 
  -5  10   4    10608.61     9978.00    361.84 o 
  -4  10   4      862.81      886.39    111.58 o 
  -3  10   4      321.23      427.54     88.58 o 
  -2  10   4    10538.49    10537.16    372.77 o 
  -1  10   4     1237.75     1060.97     97.69 o 
   0  10   4       76.66       46.52     50.15 o 
   1  10   4     2579.67     2631.31    144.70 o 
   2  10   4        0.71       30.95     39.65 o 
   3  10   4     3065.81     3192.03    265.86 o 
   4  10   4       15.49      -42.92     58.52 o 
   5  10   4      333.36      395.43    122.28 o 
 -11  11   4     1729.08     1732.59    206.54 o 
 -10  11   4     1216.50     1280.94    287.83 o 
  -9  11   4      418.34      330.08     85.74 o 
  -8  11   4     2462.46     2448.64    176.94 o 
  -7  11   4       99.10      -41.10     47.71 o 
  -6  11   4     7122.41     6735.08    298.65 o 
  -5  11   4     1031.65     1177.75    136.29 o 
  -4  11   4        9.02      -54.14     36.09 o 
  -3  11   4     7567.04     7509.32    316.30 o 
  -2  11   4     1381.07     1262.24    137.54 o 
  -1  11   4      339.97      523.75    100.42 o 
   0  11   4     3595.19     3732.16    175.09 o 
   1  11   4     2349.10     2314.69    276.22 o 
   2  11   4      117.11      155.19    100.59 o 
   3  11   4     2046.86     2367.35    262.22 o 
   4  11   4       79.50      191.97    101.11 o 
 -10  12   4        1.75       55.17     40.99 o 
  -9  12   4     2687.37     2820.96    204.26 o 
  -8  12   4     2204.71     1894.38    174.66 o 
  -7  12   4      277.30      291.59     89.04 o 
  -6  12   4      118.92       94.96     67.29 o 
  -5  12   4      553.01      460.22     97.80 o 
  -4  12   4     3123.99     2797.16    194.58 o 
  -3  12   4      542.30      574.30    109.65 o 
  -2  12   4       22.77      -24.14     47.25 o 
  -1  12   4     5728.26     5584.31    285.33 o 
   0  12   4     2057.23     2026.84    147.85 o 
   1  12   4       64.83       -3.35     60.74 o 
   2  12   4     4288.96     4887.95    365.26 o 
  -9  13   4     3598.85     4000.76    251.06 o 
  -8  13   4       32.24      -10.47     58.18 o 
  -7  13   4     1876.34     1921.25    187.07 o 
  -6  13   4     2644.48     2730.90    201.53 o 
  -5  13   4      218.08      313.11     91.31 o 
  -4  13   4      288.39      319.71     94.16 o 
  -3  13   4     1237.70      897.21    139.48 o 
  -2  13   4     1699.66     1519.67    172.95 o 
  -1  13   4       34.82      -20.49     58.18 o 
   0  13   4      246.57      259.03     91.43 o 
  -6  14   4       12.94       41.90     63.19 o 
  -5  14   4     2443.87     2502.84    217.24 o 
  -4  14   4     3870.00     3832.82    255.61 o 
  -3  14   4       48.88      -56.47     59.78 o 
   2 -14   5      363.74      254.82     90.29 o 
   3 -14   5      727.41      765.02    141.30 o 
   4 -14   5      124.82      258.57     90.63 o 
  -1 -13   5     3278.13     3748.63    204.55 o 
   0 -13   5     1621.15     1754.90    184.91 o 
   1 -13   5     1071.29      900.17    144.83 o 
   2 -13   5     3548.17     3582.56    241.27 o 
   3 -13   5     1224.27     1239.69    160.20 o 
   4 -13   5      338.27      251.06     88.81 o 
   5 -13   5      672.90      652.18    119.44 o 
   6 -13   5      152.82       75.72     62.62 o 
   7 -13   5     2921.11     2793.18    209.61 o 
  -3 -12   5      434.65      654.88    197.43 o 
  -2 -12   5     2596.43     2941.33    315.27 o 
  -1 -12   5     1588.79     1901.75    218.04 o 
   0 -12   5       37.77       61.48     56.93 o 
   1 -12   5    10031.82     9639.16    396.68 o 
   2 -12   5     2738.23     2526.64    190.14 o 
   3 -12   5      165.09       64.67     64.90 o 
   4 -12   5     3050.35     2875.95    203.58 o 
   5 -12   5     2632.20     2226.96    186.84 o 
   6 -12   5      272.21      148.59     69.11 o 
   7 -12   5      513.18      536.84    108.28 o 
   8 -12   5      230.54      165.66     78.22 o 
   9 -12   5     1636.62     1729.06    194.81 o 
  -5 -11   5     1512.85     1270.89    208.59 o 
  -4 -11   5     2590.36     2520.52    154.90 o 
  -3 -11   5        3.90      -17.26     39.46 o 
  -2 -11   5      113.26      132.27     96.84 o 
  -1 -11   5      512.64      472.97     82.46 o 
   0 -11   5     2350.13     2301.78    147.31 o 
   1 -11   5     1836.64     1768.57    164.64 o 
   2 -11   5       59.72       29.49     53.63 o 
   3 -11   5     4326.30     4182.94    236.26 o 
   4 -11   5     7288.18     7248.58    315.50 o 
   5 -11   5      225.34       77.99     58.86 o 
   6 -11   5     3910.97     3583.81    214.40 o 
   7 -11   5     2219.48     2171.75    125.73 o 
   8 -11   5        4.02       35.20     37.41 o 
   9 -11   5      984.67     1049.66    160.31 o 
  10 -11   5      928.33     1066.74    170.90 o 
  -6 -10   5     2169.18     2480.86    271.44 o 
  -5 -10   5     4831.74     4927.25    201.17 o 
  -4 -10   5      130.85       57.72     41.18 o 
  -3 -10   5      829.30      732.16    225.72 o 
  -2 -10   5     6368.88     6915.88    242.41 o 
  -1 -10   5      964.35      913.82    136.91 o 
   0 -10   5      658.44      759.20     93.75 o 
   1 -10   5     3992.25     4491.84    235.46 o 
   2 -10   5     1767.42     1449.42    144.49 o 
   3 -10   5     2043.85     2234.13    165.55 o 
   4 -10   5      282.27      248.67     75.49 o 
   5 -10   5     5778.46     5327.79    178.65 o 
   6 -10   5     3757.02     3856.39    166.12 o 
   7 -10   5        7.31       49.17     36.37 o 
   8 -10   5     4814.79     5076.61    288.40 o 
   9 -10   5     5090.43     5016.38    301.61 o 
  10 -10   5       16.39       10.82     54.65 o 
  -7  -9   5      500.44      396.57    118.41 o 
  -6  -9   5     3174.25     3503.32    286.58 o 
  -5  -9   5        1.90       -0.21     33.23 o 
  -4  -9   5     2494.58     2538.06    138.84 o 
  -3  -9   5     9711.54     9867.84    283.50 o 
  -2  -9   5     1998.59     2026.79    180.58 o 
  -1  -9   5     6487.86     6380.27    243.49 o 
   0  -9   5    21498.99    20422.42    452.76 o 
   1  -9   5       80.27      139.48     58.07 o 
   2  -9   5      191.71       67.97     51.24 o 
   3  -9   5     2978.20     3092.51    183.31 o 
   4  -9   5     1834.55     1699.64    164.64 o 
   5  -9   5     2728.06     2877.33    125.15 o 
   6  -9   5       74.97       92.25     40.33 o 
   7  -9   5     1868.18     2026.92    111.62 o 
   8  -9   5     6352.70     5962.66    311.06 o 
   9  -9   5       37.32       49.64     53.17 o 
  10  -9   5     1840.30     1602.67    191.28 o 
  11  -9   5     3902.00     3714.52    279.64 o 
  -8  -8   5      339.65      125.81     87.33 o 
  -7  -8   5      863.27      818.64    162.93 o 
  -6  -8   5     1419.93     1553.03    204.83 o 
  -5  -8   5      159.49      112.74     45.47 o 
  -4  -8   5     5506.07     5621.31    196.34 o 
  -3  -8   5      103.09      105.35     39.70 o 
  -2  -8   5     1525.47     1608.04    108.95 o 
  -1  -8   5    17412.20    17568.04    393.90 o 
   0  -8   5      203.15      328.90     61.13 o 
   1  -8   5     5859.78     5754.87    244.11 o 
   2  -8   5    11000.44    11192.03    321.14 o 
   3  -8   5      170.80      331.33    105.21 o 
   4  -8   5       90.84      132.38     37.44 o 
   5  -8   5     5360.45     5704.84    175.62 o 
   6  -8   5      124.77      102.83     35.50 o 
   7  -8   5     2883.32     3068.10    131.18 o 
   8  -8   5     1280.95     1219.77    148.81 o 
   9  -8   5     1937.76     2128.70    199.59 o 
  10  -8   5     4679.81     4616.74    294.67 o 
  11  -8   5        0.16      -28.01     49.76 o 
  -9  -7   5     1593.28     1530.60    223.96 o 
  -8  -7   5        2.75      -21.63     44.63 o 
  -7  -7   5     8772.71     8511.38    434.60 o 
  -6  -7   5     1105.76     1178.82     94.34 o 
  -5  -7   5     1423.17     1374.22     99.10 o 
  -4  -7   5      996.01     1006.98     84.37 o 
  -3  -7   5      168.83       94.26    146.54 o 
  -2  -7   5    13521.73    13137.12    311.56 o 
  -1  -7   5        7.16       47.64     29.31 o 
   0  -7   5      739.67      784.46     75.73 o 
   1  -7   5    19035.10    20493.79    371.71 o 
   2  -7   5     1850.28     1876.99     82.59 o 
   3  -7   5      241.53      198.50     37.35 o 
   4  -7   5    17130.36    17157.21    343.98 o 
   5  -7   5       27.11       58.35     31.03 o 
   6  -7   5       27.32       39.26     28.11 o 
   7  -7   5     9969.92     9966.75    464.26 o 
   8  -7   5        4.34       70.48     56.59 o 
   9  -7   5     1167.43     1147.47    153.03 o 
  10  -7   5      238.41      254.47     85.85 o 
  11  -7   5      307.05      350.00    103.73 o 
 -10  -6   5      222.52      310.49    109.87 o 
  -9  -6   5        2.31        9.79     53.63 o 
  -7  -6   5     2884.10     3014.63    233.98 o 
  -6  -6   5       39.03       21.50     39.40 o 
  -5  -6   5     6900.28     6908.02    206.06 o 
  -4  -6   5     4597.27     4572.99    157.98 o 
  -3  -6   5      745.94      862.02    108.05 o 
  -2  -6   5     9612.16     9986.04    248.79 o 
  -1  -6   5     1979.66     1973.20    120.29 o 
   0  -6   5     8200.85     8244.99    154.22 o 
   1  -6   5      261.36      294.78     51.86 o 
   2  -6   5     2906.20     3241.10    105.92 o 
   3  -6   5    34895.33    36046.34    601.05 o 
   4  -6   5      454.58      515.64     51.75 o 
   5  -6   5     2529.15     2143.20     95.00 o 
   6  -6   5    16400.21    16450.25    336.47 o 
   7  -6   5       61.59      112.72     49.64 o 
   8  -6   5      208.90      154.73     64.79 o 
   9  -6   5     6536.68     6698.42    337.25 o 
  10  -6   5     1107.01      777.65    137.66 o 
  11  -6   5      842.35      859.40    155.19 o 
  12  -6   5      679.55      669.26    142.10 o 
 -10  -5   5     1922.21     1734.29    215.19 o 
  -9  -5   5     5143.72     5067.85    320.28 o 
  -8  -5   5      967.58      877.17    144.03 o 
  -7  -5   5        0.23       29.03     41.44 o 
  -6  -5   5    11859.16    11609.90    278.93 o 
  -5  -5   5     5648.79     5662.51    174.09 o 
  -4  -5   5      103.33       61.55     71.73 o 
  -3  -5   5    26834.67    26832.54    491.56 o 
  -2  -5   5    18442.91    19570.48    382.38 o 
  -1  -5   5      939.83     1002.88     69.38 o 
   0  -5   5    11565.92    12162.17    198.84 o 
   1  -5   5     8359.11     8901.83    295.35 o 
   2  -5   5    17158.66    17855.12    435.00 o 
   3  -5   5     4208.82     4205.59    123.54 o 
   4  -5   5     1184.19     1253.05     68.47 o 
   5  -5   5    15703.43    16087.00    316.37 o 
   6  -5   5     4066.90     4403.94    136.10 o 
   7  -5   5      220.08      252.08     74.24 o 
   8  -5   5     8346.64     8599.85    369.70 o 
   9  -5   5     3439.24     3287.89    228.17 o 
  10  -5   5       50.07      125.59     72.41 o 
  11  -5   5     4362.69     4240.09    285.67 o 
  12  -5   5      191.62      123.54     79.70 o 
 -11  -4   5     3678.16     3505.48    269.62 o 
 -10  -4   5      443.73      425.26    113.52 o 
  -9  -4   5     1060.38     1182.08    162.82 o 
  -8  -4   5     1151.34     1141.55    151.77 o 
  -7  -4   5     3745.38     3932.56    238.76 o 
  -6  -4   5      806.91      746.92     65.42 o 
  -5  -4   5       26.91       34.38     56.08 o 
  -4  -4   5    29409.86    29342.60    517.14 o 
  -3  -4   5     7110.66     6618.11    333.21 o 
  -2  -4   5        3.25        7.06     18.77 o 
  -1  -4   5    22080.74    21659.96    305.63 o 
   0  -4   5    26659.46    26725.31    458.46 o 
   1  -4   5     5907.80     6225.17    142.29 o 
   2  -4   5     2654.67     2575.19     86.20 o 
   3  -4   5    12129.40    12816.60    369.70 o 
   4  -4   5    10784.82    11061.06    229.27 o 
   5  -4   5      222.47      204.62     42.24 o 
   6  -4   5      859.80     1061.46     62.07 o 
   7  -4   5    11723.82    10758.84    407.84 o 
   8  -4   5       21.01      -24.02     34.61 o 
   9  -4   5      788.52      770.25    127.07 o 
  10  -4   5     8223.93     7538.12    374.71 o 
  11  -4   5     1478.17     1446.80    189.01 o 
  12  -4   5        9.25      -44.06     51.12 o 
 -12  -3   5     3515.65     3374.66    266.77 o 
 -11  -3   5       13.83       35.18     49.07 o 
 -10  -3   5     3876.60     4026.50    263.35 o 
  -9  -3   5     8132.17     7718.59    362.53 o 
  -8  -3   5       46.12       -4.78     31.54 o 
  -7  -3   5     1955.48     1864.34    102.81 o 
  -6  -3   5     5985.39     5711.15    180.35 o 
  -5  -3   5     4794.11     4934.15    106.51 o 
  -4  -3   5     9639.06     9923.95    259.98 o 
  -3  -3   5     1084.38     1167.94     36.09 o 
  -2  -3   5    15498.46    15114.22    289.58 o 
  -1  -3   5     7423.84     7555.46    130.55 o 
   0  -3   5      109.05      121.45     19.33 o 
   1  -3   5    31555.63    31457.36    502.12 o 
   2  -3   5    30551.61    30044.39    485.87 o 
   3  -3   5     5336.46     5667.28    136.28 o 
   4  -3   5    15679.82    15750.47    289.84 o 
   5  -3   5     9074.23     9815.06    203.00 o 
   6  -3   5     3410.26     3513.68    197.66 o 
   7  -3   5      601.04      560.87     98.37 o 
   8  -3   5     3569.23     3751.75    228.29 o 
   9  -3   5     6555.13     6204.04    318.69 o 
  10  -3   5      444.59      568.61    120.80 o 
  11  -3   5       83.34        4.33     49.87 o 
  12  -3   5     7605.70     7230.70    404.88 o 
 -12  -2   5      199.93      186.84     84.37 o 
 -11  -2   5     1206.05     1046.59    154.85 o 
 -10  -2   5     7228.18     6594.69    327.46 o 
  -9  -2   5       67.77       66.72     46.45 o 
  -8  -2   5     1587.45     1600.74    148.47 o 
  -7  -2   5    12490.98    12700.27    217.93 o 
  -6  -2   5        8.96        0.97     13.46 o 
  -5  -2   5     2339.27     2056.64     61.87 o 
  -4  -2   5    13985.23    13590.78    206.39 o 
  -3  -2   5    16703.39    16979.43    306.21 o 
  -2  -2   5     1044.93     1178.64     86.02 o 
  -1  -2   5     6278.36     6530.67    115.26 o 
   0  -2   5     6543.90     6404.84    111.79 o 
   1  -2   5    31999.82    34262.28    536.87 o 
   2  -2   5      616.62      684.52     48.05 o 
   3  -2   5    16266.17    16751.84    294.31 o 
   4  -2   5    25167.31    25551.86    423.24 o 
   5  -2   5       77.17       50.38     16.02 o 
   6  -2   5     8992.92     8871.52    343.74 o 
   7  -2   5    11392.52    12290.92    445.19 o 
   8  -2   5      723.68      732.57    119.78 o 
   9  -2   5      171.45      120.92     62.17 o 
  10  -2   5     2263.48     1826.41    196.86 o 
  11  -2   5     3188.62     3059.38    247.64 o 
  12  -2   5     1164.22     1072.43    174.55 o 
 -12  -1   5        3.16      -16.17     40.99 o 
 -11  -1   5     1599.75     1388.62    164.75 o 
  -9  -1   5     2406.26     2532.90    157.92 o 
  -8  -1   5     6275.02     6047.26    240.47 o 
  -7  -1   5      605.23      563.92     44.67 o 
  -6  -1   5    12614.05    13013.27    247.29 o 
  -5  -1   5    51224.61    52752.66    804.19 o 
  -4  -1   5      265.00      411.75     35.77 o 
  -3  -1   5     2211.36     2261.20    113.97 o 
  -2  -1   5    60482.15    59052.95    809.68 o 
  -1  -1   5    11573.20    11339.60    206.79 o 
   0  -1   5     1265.28     1117.25     48.48 o 
   1  -1   5     3077.10     3328.21     88.08 o 
   2  -1   5    12665.74    12708.27    230.04 o 
   3  -1   5    13929.97    14087.92    250.23 o 
   4  -1   5      122.93      126.27     18.99 o 
   5  -1   5    15055.13    14980.38    474.68 o 
   6  -1   5    17672.06    18836.42    581.70 o 
   7  -1   5       85.35       98.60     54.31 o 
   8  -1   5     2639.86     2440.67    187.53 o 
   9  -1   5     9501.63     9525.30    416.04 o 
  10  -1   5       61.27       84.26     63.53 o 
  11  -1   5       79.79      172.15     84.71 o 
 -11   0   5     2235.79     2556.47    183.08 o 
 -10   0   5     1039.28      969.16    117.73 o 
  -9   0   5     3798.12     3893.85    203.58 o 
  -8   0   5      799.87      807.37     90.86 o 
  -7   0   5     3908.74     4152.67    171.41 o 
  -6   0   5    31739.26    31957.60   1286.37 o 
  -5   0   5     6308.26     6617.69    199.02 o 
  -4   0   5       66.22       66.27     26.53 o 
  -3   0   5    28619.26    28442.11    614.15 o 
  -2   0   5    13727.76    12843.21    184.41 o 
  -1   0   5      684.60      768.95     36.19 o 
   0   0   5    19142.10    18608.31    315.56 o 
   1   0   5     5095.07     5411.35    120.71 o 
   2   0   5      107.22      275.98     61.65 o 
   3   0   5    29879.52    31142.69    604.08 o 
   4   0   5     3363.86     3454.17     86.18 o 
   5   0   5     8074.91     7429.05    298.08 o 
   6   0   5       20.87        8.31     34.50 o 
   7   0   5     3905.76     3922.09    228.74 o 
   8   0   5     9650.15     8851.59    380.40 o 
   9   0   5      272.11      396.68    101.22 o 
  10   0   5     1994.83     1807.62    198.00 o 
  11   0   5     6136.82     5669.13    340.10 o 
 -12   1   5     6644.22     6851.78    333.61 o 
 -11   1   5     1873.30     2158.19    170.67 o 
 -10   1   5      890.55      826.84    111.81 o 
  -9   1   5     7134.00     7408.10    302.41 o 
  -8   1   5     1828.53     1800.39     80.26 o 
  -7   1   5     6135.04     6114.01    152.20 o 
  -6   1   5       29.84      -10.70     21.52 o 
  -5   1   5       26.24       29.94     21.29 o 
  -4   1   5    32403.54    32638.25    699.77 o 
  -3   1   5     3463.27     3764.96    132.19 o 
  -2   1   5      153.76      260.23     27.81 o 
  -1   1   5    46403.48    47107.15    719.44 o 
   0   1   5    11733.69    11442.03    233.44 o 
   1   1   5      255.13      372.69     33.47 o 
   2   1   5    51271.52    52074.37   1039.42 o 
   3   1   5     5645.62     6276.09    221.11 o 
   4   1   5     4833.70     5132.33    114.60 o 
   5   1   5     3998.77     4195.23    219.86 o 
   6   1   5       45.90       65.13     50.21 o 
   7   1   5     4620.61     4715.34    259.37 o 
   8   1   5       27.08       51.92     51.58 o 
   9   1   5     1911.71     2174.59    201.76 o 
  10   1   5    10088.28     9817.23    450.54 o 
  11   1   5      270.26      270.23     65.82 o 
 -13   2   5     2768.84     3154.00    237.05 o 
 -12   2   5     2524.02     2703.23    208.13 o 
 -11   2   5      410.03      535.93    107.48 o 
 -10   2   5    18620.22    17716.05    572.37 o 
  -9   2   5     3376.88     3508.55    199.25 o 
  -8   2   5      508.16      456.53     44.63 o 
  -7   2   5    15611.88    16379.92    409.89 o 
  -6   2   5     3112.07     3157.19    132.53 o 
  -5   2   5     2939.27     2567.06    113.29 o 
  -4   2   5     4306.75     4343.36    151.89 o 
  -3   2   5      103.92      132.53     34.16 o 
  -2   2   5    15561.10    15638.82    369.81 o 
  -1   2   5      784.24      937.89    147.16 o 
   0   2   5     1553.20     1454.32     86.87 o 
   1   2   5    55245.82    53859.11    679.02 o 
   2   2   5    16190.42    15992.96    236.83 o 
   3   2   5      358.15      399.87     28.69 o 
   4   2   5    25210.02    26322.24    383.88 o 
   5   2   5     4425.76     4297.48    174.66 o 
   6   2   5     1033.03     1086.39     94.22 o 
   7   2   5     2092.32     2199.67    159.69 o 
   8   2   5        7.57       68.71     49.93 o 
   9   2   5     7509.28     6921.88    245.63 o 
  10   2   5       21.36       45.87     41.12 o 
 -13   3   5      180.40      105.55     71.62 o 
 -12   3   5      848.62     1164.09    157.47 o 
 -11   3   5    11810.40    12669.50    482.19 o 
 -10   3   5     1406.32     1603.81    155.99 o 
  -9   3   5       44.68       -5.69     34.50 o 
  -8   3   5    15646.39    15908.91    313.18 o 
  -7   3   5    19050.87    19002.09    457.83 o 
  -6   3   5      215.24      171.47     36.89 o 
  -5   3   5    20979.08    20549.42    480.48 o 
  -4   3   5    11676.54    11228.28    295.35 o 
  -3   3   5     8885.56     8793.75    243.54 o 
  -2   3   5      274.03      258.28     32.51 o 
  -1   3   5      260.49      342.25     53.63 o 
   0   3   5    43316.00    44296.28    574.32 o 
   1   3   5     1248.70     1218.71     49.69 o 
   2   3   5      150.35      123.75     21.05 o 
   3   3   5    36913.06    36797.55    498.30 o 
   4   3   5    12597.20    13158.73    218.47 o 
   5   3   5      514.14      499.37     64.22 o 
   6   3   5    11717.17    12348.43    339.81 o 
   7   3   5     3931.59     4053.41    218.78 o 
   8   3   5     1352.93     1433.51    116.09 o 
   9   3   5     2320.18     2318.22    198.17 o 
  10   3   5        2.15       -9.88     38.44 o 
 -13   4   5     3343.32     3477.47    260.39 o 
 -12   4   5     2429.94     2506.48    206.20 o 
 -11   4   5       14.07        6.03     42.92 o 
 -10   4   5      602.34      694.31    113.97 o 
  -9   4   5     4031.95     4278.34    139.29 o 
  -8   4   5     8763.52     8813.22    269.05 o 
  -7   4   5        1.56        2.85     24.14 o 
  -6   4   5    19256.14    19605.20    478.43 o 
  -4   4   5       17.67       28.01     26.42 o 
  -3   4   5    19352.19    19861.49    472.85 o 
  -2   4   5    22106.76    21957.85    386.93 o 
  -1   4   5    11866.34    12276.56    215.25 o 
   0   4   5    10803.41    12276.73    205.30 o 
   1   4   5     7500.93     7341.33    147.54 o 
   2   4   5     9342.82     9257.77    174.37 o 
   3   4   5     1535.87     1662.10     64.48 o 
   4   4   5      201.12      257.32     93.99 o 
   5   4   5    10694.27    11095.70    555.17 o 
   6   4   5     5106.04     5183.02    195.02 o 
   7   4   5      195.45      210.03     93.65 o 
   8   4   5    10123.81    10208.29    314.89 o 
   9   4   5     3234.95     3405.86    346.98 o 
 -13   5   5        4.57      -38.03     50.44 o 
 -12   5   5     1183.53     1055.92    161.34 o 
 -11   5   5     4234.62     4345.53    268.14 o 
 -10   5   5      673.79      642.39    115.00 o 
  -9   5   5      349.28      433.82    113.46 o 
  -8   5   5     3891.98     3959.77    170.33 o 
  -7   5   5    10885.04    10652.50    315.05 o 
  -6   5   5     5293.16     5572.24    202.55 o 
  -5   5   5     2048.54     2000.84    111.92 o 
  -4   5   5    18618.49    18209.97    456.57 o 
  -3   5   5    23044.77    23917.25    565.76 o 
  -2   5   5      629.52      660.46     53.33 o 
  -1   5   5    31328.89    31258.62    446.86 o 
   0   5   5    19657.18    18539.28    291.99 o 
   1   5   5      122.06      113.21     25.58 o 
   2   5   5     1101.97     1414.09    101.44 o 
   3   5   5     3508.33     3330.41    101.44 o 
   4   5   5     9991.41    10511.10    586.03 o 
   5   5   5       49.37       55.87     33.68 o 
   6   5   5      241.89      217.97     52.51 o 
   7   5   5    12558.34    13237.15    367.97 o 
   8   5   5     3562.93     3738.32    266.32 o 
   9   5   5        0.38       23.91     62.17 o 
 -13   6   5     1418.14     1530.71    200.62 o 
 -12   6   5     7676.24     7842.47    398.51 o 
 -11   6   5      479.49      507.81    114.77 o 
 -10   6   5     2727.63     2550.55    198.00 o 
  -9   6   5     9684.26     9646.90    312.77 o 
  -8   6   5      463.93      565.42     77.20 o 
  -7   6   5      280.13      283.39     57.50 o 
  -6   6   5     3622.74     3489.54    161.22 o 
  -5   6   5     5016.20     4551.61    185.82 o 
  -4   6   5     7080.33     7029.97    240.70 o 
  -3   6   5      113.22      189.46     48.05 o 
  -2   6   5    18678.13    18589.81    473.42 o 
  -1   6   5    35498.45    37826.52    528.23 o 
   0   6   5        0.66      -11.96     17.09 o 
   1   6   5     8349.54     8561.80    179.84 o 
   2   6   5    10727.98    11327.42    220.37 o 
   3   6   5      609.98      500.52     49.15 o 
   4   6   5     2760.98     3156.12    150.64 o 
   5   6   5      553.88      584.36    195.84 o 
   6   6   5     2335.83     2584.50    147.61 o 
   7   6   5      522.71      743.72    146.88 o 
   8   6   5        5.55       67.86     69.11 o 
 -13   7   5     3747.45     3979.59    298.65 o 
 -12   7   5        0.31       12.41     60.57 o 
 -11   7   5     1361.95     1433.14    177.85 o 
 -10   7   5     9190.53     9835.13    262.10 o 
  -9   7   5      573.97      452.59     77.42 o 
  -8   7   5     2293.98     2413.69    145.51 o 
  -7   7   5    12112.33    12632.16    380.29 o 
  -6   7   5      258.34      222.37     56.47 o 
  -5   7   5      142.28      -18.10     28.46 o 
  -4   7   5     6304.55     5971.20    229.08 o 
  -3   7   5     1752.63     1444.18    105.55 o 
  -2   7   5    14171.39    13606.79    390.08 o 
  -1   7   5        6.05        9.88     19.92 o 
   0   7   5     5065.05     5230.08    161.93 o 
   1   7   5    19167.44    19267.33    855.14 o 
   2   7   5      197.60      193.82     48.19 o 
   3   7   5    13385.11    14088.43    268.13 o 
   4   7   5     6056.43     6376.33    227.01 o 
   5   7   5     1107.81     1232.97    172.38 o 
   6   7   5      587.90      633.74    133.67 o 
   7   7   5     2360.85     2496.80    250.26 o 
   8   7   5      298.06      202.90     94.27 o 
 -13   8   5      215.14      289.20    107.94 o 
 -12   8   5       12.45       51.58     53.86 o 
 -11   8   5     4235.16     4706.46    301.84 o 
 -10   8   5       73.89       61.87     37.74 o 
  -9   8   5     1787.40     1990.82    142.55 o 
  -8   8   5    11200.37    11027.77    363.44 o 
  -7   8   5      436.52      409.66     75.37 o 
  -6   8   5       11.05       -2.39     37.46 o 
  -5   8   5     9605.59     9706.45    327.57 o 
  -4   8   5      754.74      975.65    102.36 o 
  -3   8   5      140.37       70.93     48.85 o 
  -2   8   5     4749.01     4476.24    202.67 o 
  -1   8   5      152.01      128.36     32.29 o 
   0   8   5     4386.40     4390.29    132.24 o 
   1   8   5     1038.43     1137.55     72.97 o 
   2   8   5     7861.25     7689.99    193.09 o 
   3   8   5     7469.83     7578.52    296.54 o 
   4   8   5      448.58      325.07     99.74 o 
   5   8   5      262.89      337.93    113.18 o 
   6   8   5     9270.33    10402.35    502.46 o 
   7   8   5        7.50      -22.43     67.29 o 
 -12   9   5       85.28       71.96     71.73 o 
 -11   9   5     1168.88     1129.82    169.42 o 
 -10   9   5       39.84       23.23     47.48 o 
  -9   9   5     7360.81     6933.19    286.35 o 
  -8   9   5      789.87      799.63    105.32 o 
  -7   9   5     2280.49     2257.13    152.91 o 
  -6   9   5    18009.30    17440.29    506.56 o 
  -5   9   5      412.49      348.07     75.60 o 
  -4   9   5     2716.80     2188.25    147.33 o 
  -3   9   5     9764.09    10187.50    351.48 o 
  -2   9   5     2442.31     2399.57    156.67 o 
  -1   9   5        1.52       24.82     33.69 o 
   0   9   5     6724.64     6817.15    198.56 o 
   1   9   5      592.27      609.75     61.26 o 
   2   9   5     3952.49     4176.42    169.65 o 
   3   9   5      697.71      668.12    142.55 o 
   4   9   5      184.23      102.70     83.23 o 
   5   9   5     5596.12     5432.76    352.51 o 
   6   9   5       24.46       40.65     67.86 o 
 -12  10   5     3618.43     4097.88    303.32 o 
 -11  10   5     1246.50     1359.36    190.60 o 
 -10  10   5      245.04      252.65     82.32 o 
  -9  10   5     1375.45     1393.63    140.62 o 
  -8  10   5     3276.43     2988.67    190.94 o 
  -7  10   5     3043.91     3029.78    187.53 o 
  -6  10   5      913.71      621.33    102.47 o 
  -5  10   5        2.42      -52.94     35.30 o 
  -4  10   5    13795.41    13115.03    433.12 o 
  -3  10   5     1029.87     1183.90    126.16 o 
  -2  10   5      603.08      627.47    100.20 o 
  -1  10   5    14307.91    13966.24    451.11 o 
   0  10   5     1998.51     1999.02    130.65 o 
   1  10   5      188.33      210.26     58.02 o 
   2  10   5     3825.38     4235.11    309.70 o 
   3  10   5        0.54       69.23     77.31 o 
   4  10   5     1659.95     1804.77    227.94 o 
   5  10   5      308.37      341.12    120.12 o 
 -11  11   5       83.27       29.55     42.33 o 
 -10  11   5     3531.87     3547.83    222.94 o 
  -9  11   5     1260.26     1348.88    149.95 o 
  -8  11   5       58.44       91.54     66.04 o 
  -7  11   5      975.72      937.85    126.61 o 
  -6  11   5       44.39       73.89     58.52 o 
  -5  11   5     4163.04     4290.65    234.89 o 
  -4  11   5       61.97       23.68     46.11 o 
  -3  11   5      487.53      586.94    105.21 o 
  -2  11   5     5731.00     5406.69    263.92 o 
  -1  11   5      777.48      787.79    118.30 o 
   0  11   5       22.43       86.42     48.43 o 
   1  11   5     7565.43     6999.36    358.20 o 
   2  11   5      633.22      574.99    148.70 o 
   3  11   5       35.58       11.96     74.12 o 
 -10  12   5     2192.46     1933.77    182.29 o 
  -9  12   5      271.50      230.45     83.57 o 
  -8  12   5     3545.20     3656.80    232.04 o 
  -7  12   5     2103.65     1977.38    181.49 o 
  -6  12   5      215.56      358.65     90.86 o 
  -5  12   5      814.98      967.80    134.92 o 
  -4  12   5     2072.61     2343.89    179.78 o 
  -3  12   5     1975.89     1932.18    174.43 o 
  -2  12   5        4.05      -17.65     52.49 o 
  -1  12   5      223.30      174.09     74.35 o 
   0  12   5     4499.53     4665.87    207.99 o 
   1  12   5     2623.07     2984.57    172.89 o 
   2  12   5       21.41       84.03     97.35 o 
  -8  13   5     2177.39     2012.00    194.02 o 
  -7  13   5       54.62        7.86     57.50 o 
  -6  13   5     3406.80     3506.28    234.43 o 
  -5  13   5     3767.20     3488.06    229.08 o 
  -4  13   5        0.74      -37.12     57.84 o 
  -3  13   5     1226.30     1214.76    160.31 o 
  -2  13   5     1654.05     1619.75    174.09 o 
  -1  13   5      838.76     1049.55    150.52 o 
   0  13   5        9.16       65.81     69.34 o 
  -1 -13   6        6.74       -2.86     42.73 o 
   0 -13   6     5685.18     5967.56    318.58 o 
   1 -13   6     1473.07     1189.03    158.61 o 
   2 -13   6      276.16      433.35    102.36 o 
   3 -13   6     3658.58     3917.65    248.67 o 
   4 -13   6     1301.86     1423.92    166.01 o 
   5 -13   6      368.14      399.64    105.77 o 
   6 -13   6      885.88      858.72    138.91 o 
   7 -13   6       43.27      -13.89     57.84 o 
  -3 -12   6      159.75      161.52     83.91 o 
  -2 -12   6      476.63      418.68     88.01 o 
  -1 -12   6     2665.90     2498.10    166.94 o 
   0 -12   6      367.16      306.39     88.81 o 
   1 -12   6        3.81        0.11     56.02 o 
   2 -12   6     4213.80     4088.55    245.14 o 
   3 -12   6     2671.46     2441.93    187.75 o 
   4 -12   6       22.16       41.79     54.20 o 
   5 -12   6     4938.97     5407.03    282.71 o 
   6 -12   6      929.17      865.10    128.77 o 
   7 -12   6       80.40      101.79     59.55 o 
   8 -12   6     1263.46     1264.17    153.48 o 
  -5 -11   6      233.65      335.30    112.15 o 
  -4 -11   6     1797.20     1837.29    137.06 o 
  -3 -11   6     4483.36     4259.73    195.27 o 
  -2 -11   6       32.74      -10.52     39.66 o 
  -1 -11   6       42.33       45.29     46.30 o 
   0 -11   6     1620.82     1311.87    147.73 o 
   1 -11   6      945.84      973.83    133.90 o 
   2 -11   6      852.74      662.77    114.54 o 
   3 -11   6      557.62      555.29    105.43 o 
   4 -11   6     4695.38     4467.93    243.77 o 
   5 -11   6     3450.20     3144.77    202.21 o 
   6 -11   6        8.57       29.72     52.60 o 
   7 -11   6     4587.13     4777.74    185.02 o 
   8 -11   6     1928.06     1678.16    179.78 o 
   9 -11   6      146.20      150.98     80.38 o 
  -6 -10   6       38.90       89.38     82.09 o 
  -5 -10   6     2243.47     2226.23    146.03 o 
  -4 -10   6     7418.24     7246.72    367.48 o 
  -3 -10   6       11.61      -27.79     35.08 o 
  -2 -10   6     2202.66     1964.72    135.13 o 
  -1 -10   6     9574.16     9221.90    285.72 o 
   0 -10   6       13.00      -19.86     43.04 o 
   1 -10   6       99.15      187.98     66.38 o 
   2 -10   6     4544.37     3752.32    214.05 o 
   3 -10   6     1176.20     1080.86    127.29 o 
   4 -10   6     1303.44     1293.55    135.04 o 
   5 -10   6       28.26      -28.92     35.75 o 
   6 -10   6     2728.20     2686.27    128.43 o 
   7 -10   6     3665.36     3785.29    159.49 o 
   8 -10   6      159.18      101.79     60.57 o 
   9 -10   6     3276.27     4164.72    273.60 o 
  10 -10   6     2513.07     2606.56    243.43 o 
  -7  -9   6     1742.09     1949.60    249.69 o 
  -6  -9   6      377.44      466.48    130.60 o 
  -5  -9   6     4941.07     4799.44    220.89 o 
  -4  -9   6      250.67      309.82     61.03 o 
  -3  -9   6     4324.67     4298.94    212.52 o 
  -2  -9   6    10627.14    11132.82    306.89 o 
  -1  -9   6       19.55       30.32     34.62 o 
   0  -9   6     3499.78     3820.17    165.51 o 
   1  -9   6    11279.97    10433.89    369.58 o 
   2  -9   6       35.49      -31.20     35.64 o 
   3  -9   6      164.95      173.86     62.96 o 
   4  -9   6     4857.33     4423.02    154.39 o 
   5  -9   6       83.25      111.13     72.81 o 
   6  -9   6     2507.67     2424.73    135.26 o 
   7  -9   6     3357.17     3372.10    160.20 o 
   8  -9   6     3407.18     3522.56    236.03 o 
   9  -9   6     3348.81     3895.44    262.10 o 
  10  -9   6       54.83       27.21     59.21 o 
  -8  -8   6     4477.88     4613.89    337.36 o 
  -7  -8   6      318.91      265.63     99.74 o 
  -6  -8   6       84.71       85.56     40.02 o 
  -5  -8   6     3054.40     2653.88    135.86 o 
  -4  -8   6       42.66       23.44     51.98 o 
  -3  -8   6     2793.12     2579.13    129.48 o 
  -2  -8   6     1157.98     1259.02     98.99 o 
  -1  -8   6     1913.22     1972.92    179.61 o 
   0  -8   6    10979.24    10314.07    277.73 o 
   1  -8   6      112.76       61.37     47.25 o 
   2  -8   6     1344.06     1319.62    121.83 o 
   3  -8   6     7572.28     7668.63    201.11 o 
   4  -8   6      971.17      999.15     75.39 o 
   5  -8   6        3.80       29.73     28.56 o 
   6  -8   6    11346.57    11960.26    507.41 o 
   7  -8   6      522.32      593.56     68.58 o 
   8  -8   6      860.51     1060.14    144.49 o 
   9  -8   6      388.32      333.26     93.82 o 
  10  -8   6     1181.13     1431.20    182.97 o 
  11  -8   6     3431.14     3729.32    284.76 o 
  -9  -7   6     5903.13     6568.27    408.87 o 
  -8  -7   6      675.99      605.61    144.37 o 
  -7  -7   6      598.78      819.67    148.47 o 
  -6  -7   6    10994.39    10073.57    278.48 o 
  -5  -7   6      308.69      462.35     65.81 o 
  -4  -7   6     1258.44     1197.50     94.02 o 
  -3  -7   6     7043.14     6507.77    203.56 o 
  -2  -7   6      363.78      472.64     75.66 o 
  -1  -7   6     4920.63     4830.63    170.32 o 
   0  -7   6     3587.08     3469.49    139.57 o 
   1  -7   6     3207.93     3316.03    107.87 o 
   2  -7   6     8914.68     8666.07    546.69 o 
   3  -7   6       55.56       35.71     26.12 o 
   4  -7   6     1065.00     1215.89     78.17 o 
   5  -7   6    18767.62    19017.07    472.17 o 
   6  -7   6       23.01       14.47     26.08 o 
   7  -7   6      111.32      138.11     63.19 o 
   8  -7   6     8595.89     8945.87    390.42 o 
   9  -7   6      889.51      767.29    135.83 o 
  10  -7   6     1104.43     1053.08    163.39 o 
  11  -7   6     1508.71     1776.31    211.66 o 
 -10  -6   6     2256.92     2213.52    249.69 o 
  -9  -6   6       44.69      121.37     72.87 o 
  -8  -6   6       15.88      -29.03     47.48 o 
  -7  -6   6     9918.86    10299.76    463.86 o 
  -6  -6   6     2106.11     2073.01    114.93 o 
  -5  -6   6       29.22       49.95     30.39 o 
  -4  -6   6     9134.79     8875.50    239.48 o 
  -3  -6   6     3716.44     3783.97    167.14 o 
  -2  -6   6      108.35       79.40     74.35 o 
  -1  -6   6    19554.48    19761.63    399.60 o 
   0  -6   6      931.79      851.35     56.39 o 
   1  -6   6     9067.69     8994.17    436.48 o 
   2  -6   6     2540.11     2652.14     97.63 o 
   3  -6   6     2213.55     2607.46    101.21 o 
   4  -6   6    18027.25    17773.90    349.53 o 
   5  -6   6      568.12      715.56    111.81 o 
   6  -6   6     1068.14     1117.48     76.47 o 
   7  -6   6    11428.05    11529.32    433.80 o 
   8  -6   6     1546.33     1500.09    163.50 o 
   9  -6   6      520.09      554.15    114.77 o 
  10  -6   6     6741.69     6767.53    361.61 o 
  11  -6   6       61.52      -36.32     49.19 o 
 -10  -5   6     1556.45     1440.43    199.82 o 
  -9  -5   6      407.80      330.19     99.97 o 
  -8  -5   6     4851.33     4780.24    293.64 o 
  -7  -5   6       54.28      201.07     72.07 o 
  -6  -5   6      362.83      230.41     46.35 o 
  -5  -5   6    12221.07    12058.57    285.21 o 
  -4  -5   6     1404.39     1119.64     79.32 o 
  -3  -5   6      121.38      106.04     33.28 o 
  -2  -5   6    34321.60    34706.88    602.90 o 
  -1  -5   6    11783.79    11732.03    199.31 o 
   0  -5   6        5.65      -16.56     11.04 o 
   1  -5   6    10081.59    10073.48    210.70 o 
   2  -5   6      969.46      909.99    139.82 o 
   3  -5   6     1102.95      937.86     98.43 o 
   4  -5   6     1710.24     1807.70     82.53 o 
   5  -5   6      132.82       62.96     28.76 o 
   6  -5   6     8057.51     8434.68    502.40 o 
   7  -5   6      859.87      851.78    120.23 o 
   8  -5   6      637.07      564.74    108.28 o 
   9  -5   6     9174.35     9601.58    421.73 o 
  10  -5   6      699.42      619.16    129.68 o 
  11  -5   6      127.87      -27.55     48.96 o 
 -11  -4   6     2166.65     1685.22    211.66 o 
 -10  -4   6     5536.20     5862.01    341.92 o 
  -9  -4   6      431.73      441.77    101.33 o 
  -8  -4   6     1467.60     1278.63    158.04 o 
  -7  -4   6     2063.82     1807.01     99.48 o 
  -6  -4   6     2001.23     2123.41    101.41 o 
  -5  -4   6       10.85      -17.88     26.64 o 
  -4  -4   6     2799.72     2993.06    113.71 o 
  -3  -4   6     6218.55     5798.10    163.34 o 
  -2  -4   6     2881.41     2616.40    102.25 o 
  -1  -4   6      132.62      166.21     20.34 o 
   0  -4   6    14996.14    14982.34    231.57 o 
   1  -4   6    20997.21    21109.29    547.32 o 
   2  -4   6        2.41        9.02     17.15 o 
   3  -4   6    21039.32    21454.43    381.65 o 
   4  -4   6     8392.31     8458.66    193.44 o 
   5  -4   6     5081.09     4831.34    137.13 o 
   6  -4   6        9.79        8.43     31.99 o 
   7  -4   6     2286.32     1968.05    159.74 o 
   8  -4   6     8246.46     8146.24    364.01 o 
   9  -4   6      387.30      322.68     87.67 o 
  10  -4   6      243.79      310.72     95.41 o 
  11  -4   6     6939.88     6940.02    383.59 o 
 -11  -3   6     4485.14     4265.03    284.42 o 
 -10  -3   6       49.29       -4.67     42.81 o 
  -9  -3   6     3759.66     3843.07    243.43 o 
  -8  -3   6    11950.75    11420.47    441.66 o 
  -7  -3   6       23.92       81.24     30.82 o 
  -6  -3   6     2467.45     2547.70    104.25 o 
  -5  -3   6    12953.63    13117.81    212.89 o 
  -4  -3   6     5140.05     5111.54    102.40 o 
  -3  -3   6     6201.53     6516.57    165.66 o 
  -2  -3   6     5270.99     5419.23    103.56 o 
  -1  -3   6    11543.18    11027.56    178.69 o 
   0  -3   6     1221.57     1147.02     45.38 o 
   1  -3   6      666.09      502.09     59.66 o 
   2  -3   6    29209.81    28276.12    988.01 o 
   3  -3   6    11162.50    11287.27    419.63 o 
   4  -3   6        0.21        8.26     16.94 o 
   5  -3   6     2191.66     2339.61     87.04 o 
   6  -3   6     7806.56     7482.33    315.50 o 
   7  -3   6      187.88      256.07     73.55 o 
   8  -3   6      682.97      623.49    115.34 o 
   9  -3   6      818.71      682.81    129.23 o 
  10  -3   6     3788.48     3584.04    257.09 o 
  11  -3   6      214.52      190.94     89.38 o 
 -12  -2   6      839.69      897.09    152.46 o 
 -11  -2   6      695.96      540.03    114.54 o 
 -10  -2   6     1959.37     1741.47    174.89 o 
  -9  -2   6    10090.24    10580.42    417.97 o 
  -8  -2   6      137.93       54.99     41.33 o 
  -7  -2   6     8001.51     8034.66    160.36 o 
  -6  -2   6    21488.70    21170.53    411.57 o 
  -5  -2   6      133.32      171.60     22.64 o 
  -4  -2   6       23.06       31.64     18.00 o 
  -3  -2   6    37084.30    37245.76    597.57 o 
  -2  -2   6     3377.42     3298.24     75.54 o 
  -1  -2   6      753.20      879.35     38.84 o 
   0  -2   6     6602.88     6271.10    315.27 o 
   1  -2   6    21144.71    21075.66    359.23 o 
   2  -2   6    30785.26    30267.18    491.42 o 
   3  -2   6        0.99       33.96     16.97 o 
   4  -2   6     9896.69     9489.83    194.80 o 
   5  -2   6    11731.11    10759.07    493.63 o 
   6  -2   6       67.88       -7.74     29.72 o 
   7  -2   6     6839.24     7209.41    329.28 o 
   8  -2   6     6086.43     5485.71    295.12 o 
   9  -2   6     1082.28     1088.03    153.48 o 
  10  -2   6      433.43      270.98     92.79 o 
  11  -2   6     1241.52      973.26    165.89 o 
 -12  -1   6     2955.95     2666.57    211.66 o 
 -11  -1   6       11.56      -16.28     38.03 o 
 -10  -1   6      713.59      748.96    123.31 o 
  -9  -1   6     1342.75     1322.75     89.72 o 
  -8  -1   6       36.36       17.42     32.79 o 
  -7  -1   6     9460.38     9537.73    206.37 o 
  -6  -1   6      695.10      698.77     41.49 o 
  -5  -1   6     4408.90     4051.65    116.48 o 
  -4  -1   6    45341.24    45328.40   1409.85 o 
  -3  -1   6     1073.85     1015.24    113.06 o 
  -2  -1   6     1644.64     1692.23     50.17 o 
  -1  -1   6    25367.14    25173.54    394.84 o 
   0  -1   6      296.30      385.33     34.17 o 
   1  -1   6      212.42      173.87     26.74 o 
   2  -1   6     6989.86     7425.36    301.55 o 
   3  -1   6    17175.86    17496.27    309.08 o 
   4  -1   6     4847.15     4659.98    229.99 o 
   5  -1   6      404.82      248.89     65.81 o 
   6  -1   6    12918.39    12392.48    445.19 o 
   7  -1   6     9159.17     8591.43    367.42 o 
   8  -1   6      102.60       99.17     60.69 o 
   9  -1   6     2115.86     2431.45    200.96 o 
  10  -1   6     7309.87     6314.71    345.67 o 
  11  -1   6       20.57       40.76     65.01 o 
 -13   0   6     5722.40     5709.55    334.40 o 
 -10   0   6     4073.24     4156.52    220.66 o 
  -9   0   6      233.39      259.03     69.23 o 
  -8   0   6     4239.10     4383.83    130.27 o 
  -7   0   6     3981.40     4102.39    120.10 o 
  -6   0   6     1265.18     1236.05     82.21 o 
  -5   0   6    19118.72    19034.31    455.21 o 
  -4   0   6        0.20       10.36     21.18 o 
  -3   0   6     3759.07     3389.11    130.14 o 
  -2   0   6    24406.69    24780.83    330.32 o 
  -1   0   6      171.36      143.55     14.00 o 
   0   0   6     3161.99     2971.49     88.76 o 
   1   0   6    32736.31    32951.05    781.98 o 
   2   0   6     3537.85     3659.41    102.42 o 
   3   0   6     1965.60     2163.45     70.43 o 
   4   0   6    12150.17    12109.47    337.53 o 
   5   0   6     5257.25     5474.89    261.08 o 
   6   0   6     2456.37     2373.84    174.77 o 
   7   0   6      276.13      159.52     67.29 o 
   8   0   6     3433.90     3467.45    235.57 o 
   9   0   6     9906.23     9243.04    423.67 o 
  10   0   6       20.19      -25.16     50.44 o 
  11   0   6     2914.47     2719.17    255.27 o 
 -12   1   6       54.13      104.75     63.65 o 
 -11   1   6     7832.76     7555.20    336.11 o 
 -10   1   6     8516.89     8101.15    333.15 o 
  -9   1   6     1111.52     1224.44    121.83 o 
  -8   1   6    17719.68    18615.07    353.00 o 
  -7   1   6      484.39      612.56     66.72 o 
  -6   1   6     1124.53     1041.01     77.54 o 
  -5   1   6     5258.06     5568.37    186.04 o 
  -4   1   6      152.11      252.31     43.27 o 
  -3   1   6    33160.04    33180.33    717.20 o 
  -2   1   6     1385.77     1547.56     63.11 o 
  -1   1   6     5244.45     5133.24    135.83 o 
   0   1   6    18292.78    18640.58    329.56 o 
   1   1   6    18772.39    19628.00    343.23 o 
   2   1   6       66.95       33.54     44.18 o 
   3   1   6    33749.82    34533.51    555.51 o 
   4   1   6       31.35       68.79     26.59 o 
   5   1   6      236.86      183.88     64.67 o 
   6   1   6     5936.98     6104.19    298.54 o 
   7   1   6      427.26      295.35     89.49 o 
   8   1   6     4007.02     4446.98    275.08 o 
   9   1   6      276.18      189.23     83.00 o 
  10   1   6     2584.08     2573.89    243.89 o 
 -13   2   6      627.98      731.20    135.95 o 
 -12   2   6     4889.44     4540.79    269.16 o 
 -11   2   6      180.40      241.49     70.71 o 
 -10   2   6      506.73      420.94     86.30 o 
  -9   2   6    14670.17    14897.94    488.34 o 
  -8   2   6     5692.00     5612.09    204.15 o 
  -7   2   6      106.22      112.38     41.90 o 
  -6   2   6    14690.42    15266.61    393.84 o 
  -5   2   6    17688.34    19128.24    465.00 o 
  -4   2   6     2105.92     2133.60    105.77 o 
  -3   2   6     2463.37     1950.74     99.28 o 
  -2   2   6     2867.44     3197.03     98.95 o 
  -1   2   6    28438.62    26920.32   1309.09 o 
   0   2   6     2447.54     2348.24     61.60 o 
   1   2   6      510.80      273.12     69.42 o 
   2   2   6    32654.04    33047.83    514.45 o 
   3   2   6      216.96      202.26     23.38 o 
   4   2   6      295.60      257.41     99.11 o 
   5   2   6    17173.71    17870.02    388.87 o 
   6   2   6     1001.63     1100.24     90.44 o 
   7   2   6      821.60      830.45    248.33 o 
   8   2   6     6703.44     6237.29    224.61 o 
   9   2   6      706.66      794.09     96.80 o 
  10   2   6     2209.00     1935.20    146.03 o 
 -13   3   6      825.34      768.66    140.73 o 
 -12   3   6      142.76       97.80     62.39 o 
 -11   3   6       10.79       27.67     51.35 o 
 -10   3   6     5282.85     5523.17    280.78 o 
  -9   3   6     3602.92     3728.86    126.83 o 
  -8   3   6       83.27       36.32     30.63 o 
  -7   3   6    11349.96    10964.58    307.30 o 
  -6   3   6    14751.67    15043.11    385.75 o 
  -5   3   6     1706.17     1792.70     99.06 o 
  -4   3   6    14906.84    15221.98    382.68 o 
  -3   3   6     1042.17     1014.59     70.02 o 
  -2   3   6     1057.92     1066.71    119.89 o 
  -1   3   6    13776.23    13117.71    258.63 o 
   0   3   6      163.54      226.26     26.14 o 
   1   3   6    11946.79    11547.30    195.22 o 
   2   3   6       64.16       86.67     19.48 o 
   3   3   6     1148.32     1177.21     59.07 o 
   4   3   6    14370.37    13953.16    380.06 o 
   5   3   6     4905.63     4971.00    230.17 o 
   6   3   6      213.38      156.35     44.79 o 
   7   3   6    14294.13    15007.16    379.81 o 
   8   3   6     1795.03     1564.13    123.45 o 
   9   3   6       99.70       95.30     61.43 o 
  10   3   6     3600.17     3169.73    241.10 o 
 -12   4   6     3418.54     3340.95    242.75 o 
 -11   4   6      736.53      790.06    129.91 o 
 -10   4   6       45.89       42.01     48.62 o 
  -9   4   6     2125.36     2052.76    119.10 o 
  -8   4   6     5037.99     5015.93    191.62 o 
  -7   4   6     8565.14     8333.99    261.53 o 
  -6   4   6      498.45      597.30     66.61 o 
  -5   4   6    25923.26    25586.07    597.99 o 
  -4   4   6     8508.46     8408.80    254.47 o 
  -3   4   6      393.27      374.37     53.29 o 
  -2   4   6    30934.18    31426.30    530.78 o 
  -1   4   6     5171.53     4971.39    108.63 o 
   0   4   6      379.72      471.49     36.70 o 
   1   4   6     6815.40     6826.71    143.12 o 
   2   4   6     2378.62     2566.67    100.16 o 
   3   4   6     4414.38     4263.39    110.03 o 
   4   4   6      989.19     1000.13     85.38 o 
   5   4   6      358.31      342.27     70.02 o 
   6   4   6    12862.59    13105.23    346.93 o 
   7   4   6     2284.40     2262.82    140.39 o 
   8   4   6      170.11      172.52     55.21 o 
   9   4   6     7531.68     7779.52    447.81 o 
 -13   5   6     5438.67     5728.45    345.56 o 
 -12   5   6      315.66      311.86     93.25 o 
 -11   5   6     5282.43     5203.56    298.99 o 
 -10   5   6     6888.66     6914.06    337.36 o 
  -9   5   6      562.37      485.83     70.48 o 
  -8   5   6      320.59      405.56     64.33 o 
  -7   5   6     2972.26     2705.17    139.14 o 
  -6   5   6     3692.71     3487.49    158.49 o 
  -5   5   6     3202.59     3233.01    150.41 o 
  -4   5   6      784.30      935.58     83.12 o 
  -3   5   6    14483.44    14041.27    378.92 o 
  -2   5   6    24685.15    25559.63    596.96 o 
  -1   5   6       57.71      101.41     26.59 o 
   0   5   6     7987.88     7499.68    155.54 o 
   1   5   6    10645.99    10536.66    239.61 o 
   2   5   6     1547.49     1714.92     71.48 o 
   3   5   6     5527.86     5569.92    138.04 o 
   4   5   6     2101.28     2060.16    152.57 o 
   5   5   6     4426.70     4186.19    176.52 o 
   6   5   6      420.63      468.20     76.48 o 
   7   5   6      147.35       92.95     43.27 o 
   8   5   6     7127.85     6871.45    264.19 o 
   9   5   6     1810.03     1836.77    217.24 o 
 -13   6   6        0.05      -10.70     53.74 o 
 -12   6   6     3707.23     3627.99    264.49 o 
 -11   6   6     6550.39     6986.59    362.64 o 
 -10   6   6       44.66       47.14     42.01 o 
  -9   6   6     3442.81     3281.06    166.92 o 
  -8   6   6     8164.70     7646.29    269.84 o 
  -7   6   6      175.33      146.88     48.62 o 
  -6   6   6      240.99      176.94     50.10 o 
  -5   6   6     6805.68     6635.68    240.01 o 
  -4   6   6     2808.41     2695.49    139.93 o 
  -3   6   6     2074.35     1994.69    120.69 o 
  -2   6   6       25.08       52.15     28.58 o 
  -1   6   6    13652.33    13687.57    241.44 o 
   0   6   6    11559.73    11420.68    268.56 o 
   1   6   6      412.43      455.02     46.25 o 
   2   6   6     8909.12     9197.37    194.63 o 
   3   6   6     7527.41     7553.23    180.08 o 
   4   6   6      702.13      914.71     93.78 o 
   5   6   6     2286.18     2286.77    140.61 o 
   6   6   6      502.19      523.32     84.36 o 
   7   6   6     2288.80     2187.22    222.71 o 
   8   6   6       80.04       51.12     75.49 o 
 -13   7   6      109.19      169.88     86.53 o 
 -12   7   6     4180.72     4607.40    307.19 o 
 -11   7   6      177.37      200.73     86.42 o 
 -10   7   6     1738.82     1960.53    137.43 o 
  -9   7   6     8351.19     7659.15    283.05 o 
  -8   7   6      412.09      250.60     62.96 o 
  -7   7   6     4217.48     4738.91    210.75 o 
  -6   7   6     5646.75     5423.31    224.98 o 
  -5   7   6     1168.80     1269.98    110.78 o 
  -4   7   6     2672.87     3052.66    159.52 o 
  -3   7   6     6642.07     6512.94    243.32 o 
  -2   7   6     1685.05     2010.63    126.38 o 
  -1   7   6     4560.91     4515.69    125.76 o 
   0   7   6      988.04     1072.35     66.74 o 
   1   7   6     4426.43     4101.34    125.06 o 
   2   7   6     3823.14     3739.52    120.47 o 
   3   7   6     1761.27     1898.52    203.41 o 
   4   7   6     4232.76     4736.49    197.42 o 
   5   7   6     9981.54    10250.29    315.63 o 
   6   7   6       66.96      114.31     76.17 o 
   7   7   6     1807.96     2226.50    241.15 o 
 -13   8   6      128.07       74.92     75.83 o 
 -12   8   6     1119.56     1222.39    189.23 o 
 -11   8   6       20.70       74.81     61.37 o 
 -10   8   6     2240.51     2399.57    158.83 o 
  -9   8   6       31.17       -8.31     39.05 o 
  -8   8   6     1147.07     1162.84    117.62 o 
  -7   8   6    14290.83    13623.52    423.10 o 
  -6   8   6     2232.51     2420.98    154.05 o 
  -5   8   6     1822.82     2082.02    142.44 o 
  -4   8   6    15136.54    13891.20    417.97 o 
  -3   8   6      673.46      689.64     90.18 o 
  -2   8   6     1016.09     1088.37    110.33 o 
  -1   8   6     5371.56     5488.97    148.45 o 
   0   8   6     1019.46     1090.62     72.12 o 
   1   8   6      840.57      957.30    106.05 o 
   2   8   6       19.22        4.13     25.45 o 
   3   8   6     3137.65     3347.21    164.38 o 
   4   8   6     5456.70     5739.73    338.84 o 
   5   8   6        6.72      -45.32     53.51 o 
   6   8   6     2227.59     2608.73    259.14 o 
 -12   9   6      975.45     1287.63    200.39 o 
 -11   9   6       45.26      -24.59     47.82 o 
 -10   9   6     1206.45     1445.55    137.20 o 
  -9   9   6       16.74       11.39     39.74 o 
  -8   9   6     3272.67     3280.61    191.85 o 
  -7   9   6      192.87      258.35     68.32 o 
  -6   9   6      130.35       94.62     50.33 o 
  -5   9   6    14610.28    15304.99    469.10 o 
  -4   9   6     1617.65     1579.45    136.06 o 
  -3   9   6     2319.03     2098.07    146.54 o 
  -2   9   6    11389.16    10915.51    371.18 o 
  -1   9   6      422.82      508.63     70.15 o 
   0   9   6      364.17      468.41     57.29 o 
   1   9   6     5175.69     5148.90    232.89 o 
   2   9   6     1746.17     1799.84    114.17 o 
   3   9   6      924.79      727.33    150.29 o 
   4   9   6      786.32      744.64    154.73 o 
   5   9   6      267.88      253.56    108.96 o 
 -12  10   6       85.75        9.45     58.52 o 
 -11  10   6     3470.69     3547.03    171.75 o 
 -10  10   6     1008.76      995.24    129.46 o 
  -9  10   6      655.55      825.13    117.05 o 
  -8  10   6     2673.90     2580.72    176.25 o 
  -7  10   6     1664.94     1669.74    149.72 o 
  -6  10   6     2325.67     2242.44    161.22 o 
  -5  10   6      161.16       51.46     51.69 o 
  -4  10   6        2.09       -5.12     42.36 o 
  -3  10   6     7433.08     7588.79    309.92 o 
  -2  10   6      469.76      597.99     99.97 o 
  -1  10   6      742.29      875.69    117.27 o 
   0  10   6    15665.33    15934.81    426.72 o 
   1  10   6       58.20       90.60     47.84 o 
   2  10   6       28.49       40.10     44.34 o 
   3  10   6     3424.96     3576.87    283.74 o 
   4  10   6       55.21      148.47     92.57 o 
 -11  11   6     1237.82     1213.78    306.51 o 
 -10  11   6       89.90       31.20     65.01 o 
  -9  11   6     5856.78     5972.79    291.36 o 
  -8  11   6     1968.41     1974.42    174.20 o 
  -7  11   6      389.62      390.76     93.36 o 
  -6  11   6     1713.84     1848.38    166.01 o 
  -5  11   6     1097.07     1162.95    136.52 o 
  -4  11   6     1976.22     1896.88    168.62 o 
  -3  11   6      553.06      505.65    100.31 o 
  -2  11   6      196.71      292.73     83.00 o 
  -1  11   6     5537.53     5452.00    268.59 o 
   0  11   6     1368.55     1294.73    115.36 o 
   1  11   6       35.51       56.09     68.66 o 
   2  11   6     7152.31     7257.23    424.46 o 
   3  11   6      763.70     1080.75    200.16 o 
 -10  12   6     2681.23     2998.58    217.47 o 
  -9  12   6     2490.32     2534.49    207.56 o 
  -8  12   6       58.61       23.11     60.12 o 
  -7  12   6     4268.15     4369.78    254.70 o 
  -6  12   6     1895.84     1915.67    178.99 o 
  -5  12   6       94.08       40.99     55.90 o 
  -4  12   6     3466.36     3631.18    229.43 o 
  -3  12   6      884.80      880.35    131.05 o 
  -2  12   6     1588.73     1604.72    166.01 o 
  -1  12   6       25.11       50.55     54.20 o 
   0  12   6      121.44       77.12     59.39 o 
   1  12   6     6081.60     6348.24    737.46 o 
  -8  13   6     2828.25     3150.01    225.44 o 
  -7  13   6     1556.61     1412.19    166.46 o 
  -6  13   6        4.35      -23.68     51.12 o 
  -5  13   6     4865.22     4608.31    269.84 o 
  -4  13   6     4123.34     4050.52    251.63 o 
  -3  13   6      140.24      115.45     77.42 o 
  -2  13   6     1914.51     2124.49    197.66 o 
  -1  13   6     2443.37     2528.57    212.69 o 
  -1 -13   7      181.21      146.91     59.04 o 
   0 -13   7      121.95      129.68     76.51 o 
   1 -13   7     4211.80     4671.73    277.47 o 
   2 -13   7     1193.68      889.58    141.75 o 
   3 -13   7        3.42        9.22     49.64 o 
   4 -13   7     4172.72     4290.65    260.51 o 
   5 -13   7      345.70      259.26     92.57 o 
   6 -13   7      240.08       82.32     66.95 o 
  -3 -12   7        5.98       46.90     47.07 o 
  -2 -12   7     1013.13     1163.86    175.23 o 
  -1 -12   7      631.83      618.14     96.08 o 
   0 -12   7     3430.40     4090.37    250.94 o 
   1 -12   7        3.73        0.11     49.53 o 
   2 -12   7      121.08      143.23     69.57 o 
   3 -12   7     5675.87     6097.36    304.57 o 
   4 -12   7     1793.72     1838.13    176.37 o 
   5 -12   7       40.18       33.70     52.26 o 
   6 -12   7     4442.96     4500.83    258.23 o 
   7 -12   7     1039.26      928.97    132.99 o 
  -5 -11   7     2559.55     2594.08    175.80 o 
  -4 -11   7       67.90       93.71    101.68 o 
  -3 -11   7     3102.40     3079.90    168.31 o 
  -2 -11   7     4545.38     4741.83    325.69 o 
  -1 -11   7      351.12      264.30     67.69 o 
   0 -11   7       12.02      111.24     59.66 o 
   1 -11   7     2989.48     3218.67    210.52 o 
   2 -11   7     2007.35     1631.94    161.91 o 
   3 -11   7       78.45       92.45     58.18 o 
   4 -11   7        6.78      -31.99     45.32 o 
   5 -11   7     4269.70     4540.57    248.55 o 
   6 -11   7      803.09      869.31    123.99 o 
   7 -11   7       91.87       99.28     65.58 o 
   8 -11   7     4124.00     4629.95    284.99 o 
   9 -11   7     2506.65     2775.53    228.97 o 
  -6 -10   7     2243.02     2249.96    263.35 o 
  -5 -10   7      433.59      430.36     73.88 o 
  -4 -10   7     3445.56     3529.30    171.54 o 
  -3 -10   7     5641.13     5269.26    209.86 o 
  -2 -10   7      262.08      204.75     81.69 o 
  -1 -10   7     3347.53     3358.40    164.40 o 
   0 -10   7     9894.35    10318.83    682.13 o 
   1 -10   7      127.30      211.44     67.63 o 
   2 -10   7      815.59     1075.39    130.03 o 
   3 -10   7     3530.93     3507.64    207.56 o 
   4 -10   7     1163.47     1042.26    125.24 o 
   5 -10   7      761.56      746.46    110.78 o 
   6 -10   7      996.85      854.96     85.74 o 
   7 -10   7     3919.66     4035.40    246.62 o 
   8 -10   7     1233.53     1380.88    166.58 o 
   9 -10   7       34.33       14.46     49.64 o 
  -7  -9   7       18.07       57.38     70.36 o 
  -6  -9   7     2332.46     2530.05    261.76 o 
  -5  -9   7      914.18      751.88    128.15 o 
  -4  -9   7     1312.48     1365.20    112.19 o 
  -3  -9   7      352.97      409.39     72.09 o 
  -2  -9   7     3008.00     2945.37    148.05 o 
  -1  -9   7    11998.41    12411.09    349.49 o 
   0  -9   7       17.41       56.47     38.63 o 
   1  -9   7     1552.60     1404.67    136.40 o 
   2  -9   7     7857.79     8143.85    320.06 o 
   3  -9   7       45.35       34.16     47.48 o 
   4  -9   7      213.43      357.74     80.27 o 
   5  -9   7     8883.34     8837.87    400.73 o 
   6  -9   7     1134.00      954.31     84.90 o 
   7  -9   7       44.77      112.77     40.62 o 
   8  -9   7     1040.43      976.68    143.58 o 
   9  -9   7     2497.35     2270.34    213.71 o 
  10  -9   7     2095.57     1718.92    203.12 o 
  -8  -8   7       78.24      -35.30     59.89 o 
  -7  -8   7     7767.43     8349.02    449.97 o 
  -6  -8   7       70.69      117.63     43.60 o 
  -5  -8   7       57.41        7.09     33.93 o 
  -4  -8   7     7296.75     7006.08    227.27 o 
  -3  -8   7       43.70       75.81     38.86 o 
  -2  -8   7     2647.07     2533.70    129.97 o 
  -1  -8   7     3071.69     2984.05    186.61 o 
   0  -8   7     1027.42     1131.15    265.18 o 
   1  -8   7     7048.21     7195.52    285.10 o 
   2  -8   7        1.08        3.87     39.05 o 
   3  -8   7     1847.16     1619.33     89.72 o 
   4  -8   7    14396.45    14679.79    321.41 o 
   5  -8   7       28.40       16.22     26.47 o 
   6  -8   7     2588.91     2468.36    117.77 o 
   7  -8   7     7123.22     7770.05    349.55 o 
   8  -8   7        1.59      -10.36     40.19 o 
   9  -8   7      118.03       77.42     65.47 o 
  10  -8   7      766.13      824.11    153.25 o 
  -9  -7   7       68.76        3.99     62.28 o 
  -8  -7   7     7406.24     6809.43    398.51 o 
  -7  -7   7      678.29      604.82    134.58 o 
  -6  -7   7      809.99      817.02     85.23 o 
  -5  -7   7    12221.48    11152.07    365.43 o 
  -4  -7   7     1130.65     1193.56     94.86 o 
  -3  -7   7      486.95      515.84     66.93 o 
  -2  -7   7     5754.96     6130.17    196.70 o 
  -1  -7   7      283.51      383.75     60.07 o 
   0  -7   7     3825.33     3976.87    153.12 o 
   1  -7   7     1880.57     1679.30    128.32 o 
   2  -7   7      957.32      962.81    108.39 o 
   3  -7   7    10452.98    10528.31    363.15 o 
   4  -7   7       36.48       76.53     32.29 o 
   5  -7   7     1568.01     1348.49     92.57 o 
   6  -7   7    17160.27    17790.25    513.84 o 
   7  -7   7      557.08      625.20    114.31 o 
   8  -7   7      404.92      437.56    105.55 o 
   9  -7   7     5390.91     4906.17    293.64 o 
  10  -7   7       38.64       16.96     56.02 o 
  11  -7   7       52.64       80.38     79.02 o 
 -10  -6   7      294.71      309.13    115.34 o 
  -9  -6   7     3113.97     2469.14    249.81 o 
  -8  -6   7      138.55      123.42     72.76 o 
  -7  -6   7        0.35       80.27     60.69 o 
  -6  -6   7     8503.66     8358.01    242.70 o 
  -5  -6   7     1039.10     1022.68     85.27 o 
  -4  -6   7       38.91       18.34     30.14 o 
  -3  -6   7    13820.56    14172.33    330.99 o 
  -2  -6   7     7567.55     7565.79    212.34 o 
  -1  -6   7       27.40       10.53     35.01 o 
   0  -6   7    10730.48    10992.79    263.19 o 
   1  -6   7       10.16       11.99     20.93 o 
   2  -6   7     4640.20     4565.96    219.80 o 
   3  -6   7     4147.75     4439.66    139.51 o 
   4  -6   7      147.52      152.20     39.79 o 
   5  -6   7    17872.33    18893.10    375.43 o 
   6  -6   7      577.22      616.92     62.99 o 
   7  -6   7     4122.14     3802.42    230.45 o 
   8  -6   7    16431.38    16699.53    587.40 o 
   9  -6   7      826.15      781.87    136.17 o 
  10  -6   7     1324.09     1482.67    186.61 o 
  11  -6   7     5189.60     5515.99    346.02 o 
 -10  -5   7      307.15      451.90    115.00 o 
  -9  -5   7     1657.63     1936.85    209.16 o 
  -8  -5   7      263.49      247.53     86.19 o 
  -7  -5   7     3468.67     3159.49    138.57 o 
  -6  -5   7       48.23       48.78     30.57 o 
  -5  -5   7      324.99      361.12     54.11 o 
  -4  -5   7     8208.99     8134.49    302.92 o 
  -3  -5   7     1424.46     1530.51     89.10 o 
  -2  -5   7      639.37      650.37     63.90 o 
  -1  -5   7    29214.17    28630.05    404.23 o 
   0  -5   7     6525.32     6052.17    127.83 o 
   1  -5   7      125.90      159.95     35.81 o 
   2  -5   7    14637.92    14855.60    801.96 o 
   3  -5   7     3269.19     3180.19    110.84 o 
   4  -5   7      300.12      355.42     47.90 o 
   5  -5   7     1551.81     1704.10     85.74 o 
   6  -5   7      797.20      879.79    117.62 o 
   7  -5   7     6197.93     6124.23    302.29 o 
   8  -5   7        0.76      -29.94     32.11 o 
   9  -5   7      956.05      932.73    149.38 o 
  10  -5   7     8478.90     7847.02    402.38 o 
  11  -5   7      627.10      549.37    134.81 o 
 -11  -4   7        4.43        4.44     52.15 o 
 -10  -4   7     4681.11     4493.09    295.46 o 
  -9  -4   7     4541.42     4591.69    286.35 o 
  -8  -4   7      141.80      199.25     72.41 o 
  -7  -4   7     4406.34     4570.29    161.29 o 
  -6  -4   7     4487.21     4383.47    152.21 o 
  -5  -4   7     2620.44     2260.91    171.53 o 
  -4  -4   7     2149.22     2246.38    100.94 o 
  -3  -4   7     1779.70     1852.93    238.88 o 
  -2  -4   7     6411.59     6253.77    117.35 o 
  -1  -4   7     2445.63     2449.19     71.23 o 
   0  -4   7       27.71       28.74     16.01 o 
   1  -4   7    28785.92    29593.79    701.54 o 
   2  -4   7    13188.64    12671.48    256.95 o 
   3  -4   7      806.94      647.38     52.69 o 
   4  -4   7    16001.63    17014.24    328.28 o 
   5  -4   7    10064.25    10373.85    230.24 o 
   6  -4   7      383.08      453.38     91.43 o 
   7  -4   7     2975.43     2818.91    198.11 o 
   8  -4   7        6.09       11.73     43.15 o 
   9  -4   7     4042.19     4115.87    267.57 o 
  10  -4   7      209.31      171.70     80.38 o 
  11  -4   7      314.36      170.45     85.74 o 
 -11  -3   7     2169.22     2078.15    213.26 o 
 -10  -3   7     4804.55     4503.90    279.30 o 
  -9  -3   7      190.59      276.68     77.42 o 
  -8  -3   7     5320.17     5048.49    272.46 o 
  -7  -3   7     6297.38     6347.40    280.78 o 
  -6  -3   7      793.04      930.87     71.25 o 
  -5  -3   7     2061.07     1962.47    116.48 o 
  -4  -3   7    10871.79    10412.03    234.13 o 
  -3  -3   7     1310.39     1470.77     73.89 o 
  -2  -3   7      731.83      783.83     38.11 o 
  -1  -3   7     5335.16     5215.09    109.99 o 
   0  -3   7    16473.63    15961.10    294.23 o 
   1  -3   7    17157.43    17802.19    324.08 o 
   2  -3   7     3452.28     3810.03    112.97 o 
   3  -3   7    10519.46    10609.04    223.67 o 
   4  -3   7    10953.09    11390.65    237.41 o 
   5  -3   7        0.46       19.58     26.53 o 
   6  -3   7     9650.87    10419.20    402.60 o 
   7  -3   7     7741.06     7621.92    347.50 o 
   8  -3   7     1050.98     1151.22    152.57 o 
   9  -3   7     2390.39     2215.57    212.80 o 
  10  -3   7      301.03      277.36     94.73 o 
  11  -3   7     2846.64     2816.98    259.83 o 
 -12  -2   7        3.11       23.57     46.91 o 
 -11  -2   7      909.38      866.12    139.02 o 
 -10  -2   7      212.14       67.97     51.81 o 
  -9  -2   7     2506.21     2509.79    184.34 o 
  -8  -2   7     3404.71     3681.55    132.13 o 
  -7  -2   7       55.71       73.48     28.30 o 
  -6  -2   7     7954.26     7842.61    152.77 o 
  -5  -2   7    16831.29    16796.91    326.18 o 
  -4  -2   7     1504.34     1467.97     93.36 o 
  -3  -2   7     8913.67     8615.02    191.75 o 
  -2  -2   7    26821.85    26736.99    367.64 o 
  -1  -2   7       13.14       57.26     15.90 o 
   0  -2   7      232.84      204.47     30.63 o 
   1  -2   7     2856.76     2578.43     87.12 o 
   2  -2   7    29320.20    29740.25    493.42 o 
   3  -2   7    11352.17    10989.68    224.08 o 
   4  -2   7       50.78       90.00     23.06 o 
   5  -2   7    12244.97    11620.86    417.18 o 
   6  -2   7     8881.25     8929.13    367.76 o 
   7  -2   7      714.29      450.31    101.79 o 
   8  -2   7     6129.41     6034.96    318.80 o 
   9  -2   7     4716.25     4400.98    279.75 o 
  10  -2   7       35.95       40.99     56.13 o 
  11  -2   7     1186.26     1193.35    184.56 o 
 -12  -1   7      124.01      225.55     77.08 o 
 -11  -1   7     2912.18     2668.16    202.78 o 
 -10  -1   7      129.79      206.77     69.00 o 
  -9  -1   7     4441.89     4259.22    235.57 o 
  -8  -1   7     4709.30     4505.93    116.13 o 
  -7  -1   7     2044.54     2007.04     78.03 o 
  -6  -1   7    14010.62    14524.07    289.77 o 
  -5  -1   7      866.85     1022.07     58.85 o 
  -4  -1   7     2407.53     2164.69    106.40 o 
  -3  -1   7    43184.94    41772.41    655.11 o 
  -2  -1   7      440.35      451.26     30.06 o 
  -1  -1   7    12768.03    12559.97    192.35 o 
   0  -1   7    25599.26    24768.63    629.13 o 
   1  -1   7     5424.78     5242.91    131.73 o 
   2  -1   7       15.12       -1.14     14.93 o 
   3  -1   7    12197.96    11709.81    262.50 o 
   4  -1   7     3504.48     3611.75    115.74 o 
   5  -1   7     3541.71     3495.12    210.41 o 
   6  -1   7      171.93      287.27     81.41 o 
   7  -1   7     6027.49     5382.44    286.92 o 
   8  -1   7     9315.40     9226.42    411.71 o 
   9  -1   7       49.23        6.72     53.40 o 
  10  -1   7     2597.24     2674.08    249.46 o 
  11  -1   7     5348.56     4501.40    318.80 o 
 -13   0   7      304.03       37.23     56.13 o 
 -10   0   7       52.12      107.82     53.40 o 
  -9   0   7    27022.89    27563.46    744.75 o 
  -8   0   7      244.85      238.66     38.58 o 
  -7   0   7       41.91        4.90     25.39 o 
  -6   0   7     2313.39     2208.63    114.77 o 
  -5   0   7      517.53      607.66     64.44 o 
  -4   0   7    19386.43    18896.31    458.17 o 
  -3   0   7       26.34       51.18     12.74 o 
  -2   0   7    11517.99    10974.61    171.17 o 
  -1   0   7    43769.90    42187.83    668.89 o 
   0   0   7     7792.71     8327.90    181.83 o 
   1   0   7     5064.46     5137.20    130.56 o 
   2   0   7    42854.38    42709.64    676.32 o 
   3   0   7      357.19      383.95     34.19 o 
   4   0   7       51.10       27.36     42.53 o 
   5   0   7     2237.17     2023.04    162.93 o 
   6   0   7     3598.22     3449.69    222.14 o 
   7   0   7      872.57      916.90    136.74 o 
   8   0   7      495.87      587.28    121.83 o 
   9   0   7     3285.76     2767.33    228.63 o 
  10   0   7     5492.49     5851.19    353.08 o 
 -11   1   7       49.05       86.76     53.63 o 
 -10   1   7    16905.21    17798.60    562.46 o 
  -9   1   7     3717.40     3661.69    201.76 o 
  -8   1   7     2083.36     1973.40    119.32 o 
  -7   1   7    14986.12    15609.90    411.48 o 
  -6   1   7      963.65      975.31     80.61 o 
  -5   1   7     3077.51     3350.63    141.87 o 
  -4   1   7    12571.96    13239.02    348.52 o 
  -3   1   7      833.23      900.20     54.75 o 
  -2   1   7    39330.68    38106.35   1118.38 o 
  -1   1   7       32.51       68.16     23.18 o 
   0   1   7      234.77      138.89     27.27 o 
   1   1   7    48663.64    46878.70    886.00 o 
   2   1   7      111.62       81.81     21.46 o 
   3   1   7     2894.83     2561.39    139.14 o 
   4   1   7    24333.69    23256.64    688.28 o 
   5   1   7      172.16      262.33     77.99 o 
   6   1   7       37.48       78.79     57.61 o 
   7   1   7     7166.35     6915.66    346.02 o 
   8   1   7      482.35      594.80    127.29 o 
   9   1   7     2572.29     2240.17    222.59 o 
  10   1   7      685.86      533.77    134.24 o 
 -13   2   7      164.41      142.10     79.13 o 
 -12   2   7      236.83      146.54     69.91 o 
 -11   2   7     3919.83     3721.47    231.93 o 
 -10   2   7       18.74      -19.93     32.22 o 
  -9   2   7      774.77      661.86     62.69 o 
  -8   2   7    17235.43    18912.71    488.11 o 
  -7   2   7     4099.21     4421.93    180.92 o 
  -6   2   7       66.33       32.68     28.92 o 
  -5   2   7    36765.10    37276.50    824.34 o 
  -4   2   7     4767.84     5042.91    182.52 o 
  -3   2   7     2707.59     2443.25     89.81 o 
  -2   2   7     2654.49     2386.94     87.62 o 
  -1   2   7     2786.88     2781.90     96.54 o 
   0   2   7    23279.25    23884.43    342.28 o 
   1   2   7     1376.02     1295.32     49.04 o 
   2   2   7     3942.36     4493.95     99.61 o 
   3   2   7    25416.53    26101.54    371.70 o 
   4   2   7      283.21      477.77     56.49 o 
   5   2   7      979.41      964.85     82.78 o 
   6   2   7    17744.03    18003.38    411.22 o 
   7   2   7     1162.59     1023.08     95.90 o 
   8   2   7        1.72       17.80     34.73 o 
   9   2   7     5710.81     5657.48    228.29 o 
  10   2   7       15.73       -4.73     39.88 o 
 -13   3   7     2049.48     2220.47    213.71 o 
 -12   3   7      584.26      736.44    131.39 o 
 -11   3   7      290.44      410.00     97.58 o 
 -10   3   7     1235.16     1473.10    151.20 o 
  -9   3   7     7132.31     7304.60    245.14 o 
  -8   3   7     1273.33     1132.21     86.76 o 
  -7   3   7      322.96      318.35     54.54 o 
  -6   3   7    32659.02    32837.96    753.63 o 
  -5   3   7     1731.24     1603.81    101.11 o 
  -4   3   7      419.97      379.26     57.61 o 
  -3   3   7    25996.02    24745.65    848.08 o 
  -2   3   7     1216.45     1669.20     59.35 o 
  -1   3   7     5868.70     6138.79    158.17 o 
   0   3   7    23539.79    24336.11    346.94 o 
   1   3   7     1324.74     1412.66     56.95 o 
   2   3   7    12469.46    12453.30    211.69 o 
   3   3   7      238.09      194.14     43.99 o 
   4   3   7       85.13      107.00     36.90 o 
   5   3   7    18690.50    19050.83   1070.50 o 
   6   3   7      229.80      203.82     51.63 o 
   7   3   7     3097.25     2982.10    150.43 o 
   8   3   7    12264.00    12644.56    358.96 o 
   9   3   7      393.61      362.48     72.90 o 
 -13   4   7       17.36        8.77     59.66 o 
 -12   4   7     2835.46     3177.45    237.28 o 
 -11   4   7     3217.10     3516.64    238.65 o 
 -10   4   7      185.77      158.15     66.04 o 
  -9   4   7      304.84      361.50     64.10 o 
  -8   4   7      914.30      896.07     83.80 o 
  -7   4   7     5831.71     5771.04    211.44 o 
  -6   4   7     2782.27     2793.52    136.74 o 
  -5   4   7     1682.08     1871.15    109.08 o 
  -4   4   7    25289.28    25009.50    590.36 o 
  -3   4   7    13198.90    13609.62    379.95 o 
  -2   4   7     2290.44     2264.46     92.55 o 
  -1   4   7    23937.85    23812.03    431.78 o 
   0   4   7    11334.67    11949.90    206.42 o 
   1   4   7        8.17      -10.78     15.86 o 
   2   4   7     8847.50     8893.49    198.86 o 
   3   4   7     1903.68     1747.98     76.88 o 
   4   4   7     8459.43     8689.63    253.03 o 
   5   4   7     4119.72     4313.00    175.01 o 
   6   4   7      746.25      617.05     82.01 o 
   7   4   7     8133.59     7776.18    266.81 o 
   8   4   7     1951.73     2325.86    153.77 o 
   9   4   7      181.69      166.81     61.38 o 
 -13   5   7     4184.46     4840.70    320.97 o 
 -12   5   7     4290.82     4096.40    279.07 o 
 -11   5   7      224.77       82.43     66.83 o 
 -10   5   7     5028.10     5580.55    224.64 o 
  -9   5   7     6730.19     6516.58    243.89 o 
  -8   5   7      524.38      626.45     78.22 o 
  -7   5   7      100.09      151.89     45.32 o 
  -6   5   7     2167.90     2197.81    128.77 o 
  -5   5   7     5623.10     5638.51    212.35 o 
  -4   5   7     3217.91     2910.68    142.89 o 
  -3   5   7       36.45        9.68     26.19 o 
  -2   5   7    20863.63    20541.86    393.68 o 
  -1   5   7     7152.42     7142.60    149.72 o 
   0   5   7      246.51      282.17     35.30 o 
   1   5   7     8210.81     8303.10    173.23 o 
   2   5   7     7745.20     8024.96    174.01 o 
   3   5   7     3603.56     3590.92    109.87 o 
   4   5   7    17215.85    17708.98    494.26 o 
   5   5   7     2246.52     2633.90    141.91 o 
   6   5   7      827.72      823.36     98.22 o 
   7   5   7      353.03      376.06     72.42 o 
   8   5   7      434.16      464.56     94.96 o 
 -13   6   7     2645.54     2927.08    271.78 o 
 -12   6   7        2.18        1.25     54.31 o 
 -11   6   7     2541.36     2854.66    230.22 o 
 -10   6   7     6695.19     7249.72    273.83 o 
  -9   6   7        3.90       -9.91     35.41 o 
  -8   6   7     3986.93     4472.02    200.39 o 
  -7   6   7     8326.64     8273.65    288.29 o 
  -6   6   7      238.64      260.17     59.43 o 
  -5   6   7     2279.55     2546.79    142.55 o 
  -4   6   7     6871.95     6520.57    240.47 o 
  -3   6   7     5186.80     5360.12    211.78 o 
  -2   6   7     1429.64     1637.40     88.28 o 
  -1   6   7      728.85      789.96     54.05 o 
   0   6   7     8092.34     8287.55    178.05 o 
   1   6   7     6258.50     6105.67    150.12 o 
   2   6   7       13.35        5.08     22.89 o 
   3   6   7     8813.24     8767.27    313.51 o 
   4   6   7    13937.79    14434.78    532.23 o 
   5   6   7       13.60       -4.50     36.91 o 
   6   6   7     2057.73     2229.43    151.02 o 
   7   6   7     2219.67     2657.91    217.47 o 
 -13   7   7     1491.91     1569.88    215.88 o 
 -12   7   7      575.31      740.99    151.09 o 
 -11   7   7     1427.15     1553.03    195.27 o 
 -10   7   7      133.44      210.07     64.90 o 
  -9   7   7     2759.68     2763.23    164.41 o 
  -8   7   7     8999.76     9393.68    326.43 o 
  -7   7   7       42.13       21.86     36.09 o 
  -6   7   7     2733.04     2644.14    154.39 o 
  -5   7   7    11020.66    11566.89    365.71 o 
  -4   7   7       49.69      103.73     42.24 o 
  -3   7   7     1195.90     1280.00    110.67 o 
  -2   7   7    11022.25    11290.50    272.86 o 
  -1   7   7      335.45      376.06     44.77 o 
   0   7   7     1178.65     1210.48     70.99 o 
   1   7   7     1971.15     1894.70     85.36 o 
   2   7   7     4184.80     4208.38    130.90 o 
   3   7   7     5972.25     5901.08    233.18 o 
   4   7   7       86.22       60.39     43.66 o 
   5   7   7    12030.43    11518.84    348.12 o 
   6   7   7     7042.86     6837.21    382.56 o 
 -12   8   7       62.12       87.22     75.94 o 
 -10   8   7      459.11      430.04     86.19 o 
  -9   8   7     2722.65     2643.57    166.35 o 
  -8   8   7       71.17       32.34     44.86 o 
  -7   8   7     1095.65     1003.89    112.26 o 
  -6   8   7    12548.25    11753.85    385.53 o 
  -5   8   7        1.98        4.33     34.61 o 
  -4   8   7     4737.75     4439.35    209.61 o 
  -3   8   7    17717.25    16848.91    484.70 o 
  -2   8   7      713.04      678.03     91.77 o 
  -1   8   7      548.14      438.67     52.28 o 
   0   8   7     9988.45    10301.01    223.79 o 
   1   8   7     1090.23     1003.63     72.40 o 
   2   8   7      929.70      968.71     72.95 o 
   3   8   7     2055.77     2012.55    136.68 o 
   4   8   7      910.06     1063.08    110.96 o 
 -12   9   7     5938.15     6913.84    413.65 o 
 -11   9   7      400.13      328.25     85.74 o 
 -10   9   7       62.74       72.41     52.72 o 
  -9   9   7     1785.79     2036.13    161.68 o 
  -8   9   7        0.54        4.21     38.48 o 
  -7   9   7      722.13      670.06    102.47 o 
  -6   9   7      844.82      835.04    108.05 o 
  -5   9   7     1991.19     1689.43    141.64 o 
  -4   9   7     7983.49     7936.97    307.42 o 
  -3   9   7      721.53      742.13    103.38 o 
  -2   9   7     1437.61     1429.15    132.65 o 
  -1   9   7    19480.20    19446.01    611.99 o 
   0   9   7      169.73      173.63     59.71 o 
   1   9   7      638.72      517.91     61.03 o 
   2   9   7     6393.25     6547.40    182.97 o 
   3   9   7       18.29      134.81     82.09 o 
 -11  10   7      155.29      122.51     65.70 o 
 -10  10   7     5771.26     5585.45    273.83 o 
  -9  10   7      676.39      340.78     83.57 o 
  -8  10   7       32.15       71.84     55.45 o 
  -7  10   7     5877.03     5985.55    280.21 o 
  -6  10   7      645.53      417.06     87.56 o 
  -5  10   7     3805.24     4158.00    225.67 o 
  -4  10   7      929.40      909.50    118.64 o 
  -3  10   7        1.75       60.12     49.41 o 
  -2  10   7     4310.15     4448.23    232.27 o 
  -1  10   7      930.26     1033.27    123.99 o 
   0  10   7     1621.37     1591.42     96.95 o 
   1  10   7    10920.24    11472.80    340.76 o 
 -11  11   7     3671.73     3698.70    236.26 o 
 -10  11   7      653.73      723.00    126.50 o 
  -9  11   7        2.20       48.39     58.30 o 
  -8  11   7     5736.75     5871.57    289.09 o 
  -7  11   7     1833.71     1930.24    172.38 o 
  -6  11   7       36.05       34.16     54.54 o 
  -5  11   7     4462.12     5197.99    268.71 o 
  -4  11   7     1627.52     1578.42    157.01 o 
  -3  11   7      349.68      278.27     83.91 o 
  -2  11   7     1000.24      868.85    123.19 o 
  -1  11   7       16.42      -32.91     49.76 o 
   0  11   7     8891.29     8680.01    358.09 o 
   1  11   7      143.80      170.10     72.98 o 
  -9  12   7     5903.48     5995.00    311.40 o 
  -8  12   7      730.51      850.07    131.96 o 
  -7  12   7       12.78       14.35     60.91 o 
  -6  12   7     4925.62     4866.09    271.10 o 
  -5  12   7     2454.26     2246.43    191.40 o 
  -4  12   7      147.00        1.37     46.57 o 
  -3  12   7     4386.80     4399.50    255.61 o 
  -2  12   7     1203.35     1163.52    149.38 o 
  -1  12   7     1549.32     1503.96    162.82 o 
   0  12   7      129.41        3.42     60.00 o 
   1  12   7       61.08       48.62     62.05 o 
  -7  13   7     3029.41     3543.28    241.04 o 
  -6  13   7     1115.15      934.55    145.74 o 
  -5  13   7        8.44      -20.38     51.69 o 
  -4  13   7     5811.23     6354.79    324.38 o 
  -3  13   7     2876.93     2713.02    220.54 o 
  -2  13   7        0.55      -57.84     60.57 o 
   0 -13   8       80.13      186.27     88.58 o 
   1 -13   8        8.03      -12.98     52.83 o 
   2 -13   8     3820.58     3801.62    251.63 o 
   3 -13   8      575.84      559.39    113.74 o 
   4 -13   8        7.21       54.31     59.09 o 
   5 -13   8     3870.87     3988.81    251.63 o 
  -3 -12   8     3798.61     3732.58    197.09 o 
  -2 -12   8        7.27       14.26     47.36 o 
  -1 -12   8     1250.07     1090.91    121.90 o 
   0 -12   8      887.53      833.90    136.06 o 
   1 -12   8      825.13      677.91    120.80 o 
   2 -12   8      298.73      171.70     70.71 o 
   3 -12   8       17.30       -5.01     48.62 o 
   4 -12   8     4625.32     4846.73    269.39 o 
   5 -12   8      744.14      636.58    116.59 o 
   6 -12   8      259.22      163.27     74.01 o 
   7 -12   8     2556.62     2798.07    206.88 o 
  -4 -11   8     3283.92     3111.44    174.04 o 
  -3 -11   8      162.86       82.72     48.85 o 
  -2 -11   8     3719.41     3813.89    185.45 o 
  -1 -11   8     4047.18     3917.70    189.31 o 
   0 -11   8      607.81      604.02    109.08 o 
   1 -11   8     1763.43     1739.76    168.06 o 
   2 -11   8     2570.19     2707.90    192.76 o 
   3 -11   8     1118.08      984.19    134.58 o 
   4 -11   8        2.88       18.33     47.02 o 
   5 -11   8      121.41      196.18     71.50 o 
   6 -11   8     3102.18     3120.52    205.86 o 
   7 -11   8     1024.75      927.95    128.77 o 
   8 -11   8      140.49      124.45     69.11 o 
  -6 -10   8      595.26      548.91    155.99 o 
  -5 -10   8      376.99      275.51     74.18 o 
  -4 -10   8      179.97       58.48     43.42 o 
  -3 -10   8     3015.94     2562.85    148.52 o 
  -2 -10   8     4882.95     4859.55    201.56 o 
  -1 -10   8       79.16        9.66     40.92 o 
   0 -10   8     5182.94     5082.08    261.65 o 
   1 -10   8     7238.63     6828.67    304.23 o 
   2 -10   8       29.46      -15.37     43.95 o 
   3 -10   8     1474.29     1420.50    144.49 o 
   4 -10   8     5079.75     5286.80    261.65 o 
   5 -10   8      207.19      170.67     69.23 o 
   6 -10   8       10.01        1.02     49.41 o 
   7 -10   8     1049.32     1083.82    167.83 o 
   8 -10   8     1576.45     1739.08    188.78 o 
   9 -10   8      354.50      391.56    105.77 o 
  -7  -9   8      128.98      170.67     93.82 o 
  -6  -9   8      204.81      212.01     55.62 o 
  -5  -9   8     4811.19     4877.27    199.37 o 
  -4  -9   8      441.30      454.56    128.66 o 
  -3  -9   8      150.14      205.55     55.01 o 
  -2  -9   8     2513.35     2125.02    130.72 o 
  -1  -9   8     3266.45     3126.43    246.67 o 
   0  -9   8     6567.44     6198.23    278.27 o 
   1  -9   8      430.19      287.38     81.07 o 
   2  -9   8     3794.94     3840.34    212.46 o 
   3  -9   8     8579.07     7719.61    311.29 o 
   4  -9   8       46.64       49.76     52.60 o 
   5  -9   8     4036.02     4166.73    158.64 o 
   6  -9   8     6052.78     5915.27    197.74 o 
   7  -9   8       77.14       69.23     61.03 o 
   8  -9   8       83.43      105.21     65.35 o 
   9  -9   8     1115.77      928.86    151.66 o 
  10  -9   8     2008.62     2100.35    224.07 o 
  -8  -8   8      207.06      131.05     88.24 o 
  -7  -8   8     1135.67     1119.69    188.21 o 
  -6  -8   8    10568.42    10177.47    297.72 o 
  -5  -8   8      314.87      332.15     60.56 o 
  -4  -8   8     1008.85     1028.52     96.59 o 
  -3  -8   8     7221.04     6582.20    289.88 o 
  -2  -8   8      137.62      133.71     92.17 o 
  -1  -8   8     2069.96     1966.39    116.84 o 
   0  -8   8     2949.33     2854.70    136.53 o 
   1  -8   8     1233.95     1038.28    116.36 o 
   2  -8   8     3828.01     3524.27    195.95 o 
   3  -8   8       18.88      -44.29     38.26 o 
   4  -8   8     3922.68     4330.71    186.73 o 
   5  -8   8     7545.38     8021.61    224.25 o 
   6  -8   8      357.47      404.04     61.09 o 
   7  -8   8     2772.03     3200.00    217.81 o 
   8  -8   8     5472.68     5821.59    315.84 o 
   9  -8   8       28.47       36.78     57.95 o 
  10  -8   8       23.70        0.57     54.65 o 
  -9  -7   8       28.88      -33.82     57.04 o 
  -8  -7   8      218.40      167.26     85.96 o 
  -7  -7   8     6392.70     6354.68    367.76 o 
  -6  -7   8      899.11      757.51     86.21 o 
  -5  -7   8     1680.24     1477.25    333.78 o 
  -4  -7   8    10365.02    10023.83    274.10 o 
  -3  -7   8     2374.70     2489.87    159.52 o 
  -2  -7   8      724.24      807.41     81.76 o 
  -1  -7   8    11318.59    11179.13    284.59 o 
   0  -7   8       71.63       60.24     37.31 o 
   1  -7   8       21.68        1.71     38.03 o 
   2  -7   8     2033.55     1862.18     90.28 o 
   3  -7   8      910.49     1045.10     74.77 o 
   4  -7   8     5681.16     5288.24    165.85 o 
   5  -7   8      489.76      474.75     59.13 o 
   6  -7   8     2690.20     2852.53    124.98 o 
   7  -7   8    11096.95    10407.93    424.46 o 
   8  -7   8      619.96      328.25     86.08 o 
   9  -7   8     1019.50     1025.52    156.78 o 
  10  -7   8     5805.26     5267.21    329.39 o 
 -10  -6   8     1326.53      994.67    185.36 o 
  -9  -6   8     1006.66     1187.43    187.07 o 
  -8  -6   8     1961.62     1952.33    217.24 o 
  -7  -6   8       17.37        2.98     30.21 o 
  -6  -6   8        2.93       37.83     32.13 o 
  -5  -6   8     7427.78     7390.80    223.64 o 
  -4  -6   8      765.86      966.31    112.44 o 
  -3  -6   8        5.69       10.63     27.44 o 
  -2  -6   8    20617.33    21368.00    433.02 o 
  -1  -6   8     6491.13     7018.96    204.22 o 
   0  -6   8      121.66      107.06     37.33 o 
   1  -6   8    15766.90    15305.56    304.00 o 
   2  -6   8      193.95      239.85     40.84 o 
   3  -6   8       41.47       15.56     24.82 o 
   4  -6   8     9015.05     8045.31    220.43 o 
   5  -6   8       48.05       57.94     54.88 o 
   6  -6   8     3080.36     2874.36    193.33 o 
   7  -6   8      153.00      253.45     81.18 o 
   8  -6   8      367.03      425.60    104.64 o 
   9  -6   8     5991.52     5895.94    336.00 o 
  10  -6   8      724.71      677.23    140.50 o 
  11  -6   8      570.77      512.02    137.77 o 
 -10  -5   8     2165.46     2310.53    238.42 o 
  -9  -5   8        4.33        6.03     45.32 o 
  -8  -5   8     3016.11     2810.03    222.82 o 
  -7  -5   8     2349.14     2432.49    126.01 o 
  -6  -5   8     2344.94     2395.00    147.67 o 
  -5  -5   8     2202.32     2062.30    107.23 o 
  -4  -5   8     1493.21     1535.15     96.41 o 
  -3  -5   8     8341.41     8114.88    218.07 o 
  -2  -5   8     4074.89     3686.52    134.63 o 
  -1  -5   8      858.09      794.69    116.99 o 
   0  -5   8    18138.26    17705.88    331.25 o 
   1  -5   8     3946.14     4201.11    143.92 o 
   2  -5   8     2530.77     2593.54    213.14 o 
   3  -5   8    25749.99    26872.05    633.45 o 
   4  -5   8     6513.34     7055.71    187.36 o 
   5  -5   8      105.24       48.64     28.45 o 
   6  -5   8     6179.96     5766.14    286.35 o 
   7  -5   8      929.05     1130.27    145.85 o 
   8  -5   8     3851.75     3763.14    249.01 o 
   9  -5   8        0.91      -28.81     45.89 o 
  10  -5   8      749.33      910.53    160.54 o 
  11  -5   8     4895.02     5006.48    337.93 o 
 -11  -4   8     2004.64     2295.50    237.85 o 
 -10  -4   8       21.90      125.70     72.07 o 
  -9  -4   8     9978.54    10613.21    465.45 o 
  -8  -4   8     6109.82     6404.55    331.33 o 
  -7  -4   8      769.60      670.19    128.09 o 
  -6  -4   8     4034.69     3848.23    202.44 o 
  -5  -4   8    13035.82    12618.01    289.44 o 
  -4  -4   8       81.03      139.18     36.87 o 
  -3  -4   8      439.82      480.28     55.24 o 
  -2  -4   8     2908.53     2890.30     76.45 o 
  -1  -4   8     5549.50     5500.46    119.75 o 
   0  -4   8      204.48      189.49     31.63 o 
   1  -4   8      533.86      643.15     73.55 o 
   2  -4   8    27892.96    27116.49    705.41 o 
   3  -4   8     4563.72     4655.36    138.58 o 
   4  -4   8       82.10       78.83     39.51 o 
   5  -4   8    14838.79    14561.45    631.40 o 
   6  -4   8     8887.39     8637.08    367.76 o 
   7  -4   8      749.57      705.24    124.79 o 
   8  -4   8     4041.34     4806.65    289.31 o 
   9  -4   8       89.20      113.97     67.40 o 
  10  -4   8     1825.46     1519.33    195.84 o 
  11  -4   8        0.68       30.06     68.77 o 
 -11  -3   8      345.24      450.42    117.62 o 
 -10  -3   8     3135.29     2786.58    219.63 o 
  -9  -3   8     5667.82     5615.96    303.77 o 
  -8  -3   8      670.14      528.61     64.37 o 
  -7  -3   8     3837.96     3578.11    321.88 o 
  -6  -3   8    11834.98    12180.78    279.28 o 
  -5  -3   8       49.05       43.57     35.13 o 
  -4  -3   8    13670.12    12969.19    278.24 o 
  -3  -3   8     2875.35     2532.29     99.31 o 
  -2  -3   8     1577.19     1763.84     59.67 o 
  -1  -3   8     4688.85     4720.02    125.87 o 
   0  -3   8     8296.43     8912.53    429.99 o 
   1  -3   8    14999.96    16433.40    312.47 o 
   2  -3   8     5304.18     5449.99    146.75 o 
   3  -3   8      484.64      458.26     46.50 o 
   4  -3   8     3621.52     3690.42    117.04 o 
   5  -3   8     7760.55     8153.69    385.58 o 
   6  -3   8       79.45       74.69     48.73 o 
   7  -3   8    15266.31    14736.26    538.10 o 
   8  -3   8     2979.17     3019.42    223.96 o 
   9  -3   8      266.01      168.62     80.16 o 
  10  -3   8     2232.82     2077.24    222.37 o 
  11  -3   8      702.01      471.83    127.07 o 
 -12  -2   8     2880.01     2709.61    224.19 o 
 -11  -2   8       15.83       17.65     47.48 o 
 -10  -2   8      388.92      277.02     82.66 o 
  -9  -2   8      498.85      520.11    102.13 o 
  -8  -2   8      311.59      283.14     48.72 o 
  -7  -2   8     1952.32     1992.54     95.67 o 
  -6  -2   8      496.59      458.90     51.48 o 
  -5  -2   8     7416.19     7138.86    182.58 o 
  -4  -2   8    26268.15    26329.01    460.81 o 
  -3  -2   8      244.45      245.46     35.75 o 
  -2  -2   8    23481.58    22518.87    323.04 o 
  -1  -2   8    26214.37    26881.30    373.67 o 
   0  -2   8        8.35        2.34     16.41 o 
   1  -2   8     2667.38     2753.33    152.91 o 
   2  -2   8      453.45      545.05     92.91 o 
   3  -2   8     6596.67     5963.54    245.93 o 
   4  -2   8     2991.64     3156.54    103.34 o 
   5  -2   8      379.17      535.25     98.49 o 
   6  -2   8    12987.33    12884.92    475.36 o 
   7  -2   8     6268.51     6538.90    325.98 o 
   8  -2   8        1.01       -6.72     43.15 o 
   9  -2   8     5479.74     5133.54    315.50 o 
  10  -2   8     3619.16     3639.26    276.22 o 
  11  -2   8      278.49      239.44     99.40 o 
 -12  -1   8      718.09      770.48    136.29 o 
 -11  -1   8       51.75       44.52     48.73 o 
 -10  -1   8     8913.50     8268.41    361.73 o 
  -9  -1   8      265.82      198.91     59.66 o 
  -8  -1   8       92.45      101.96     42.31 o 
  -7  -1   8     2750.58     2729.45    107.06 o 
  -6  -1   8      511.22      486.99     49.22 o 
  -5  -1   8     7467.00     7566.30    180.82 o 
  -4  -1   8      613.08      858.83     53.12 o 
  -3  -1   8     5730.00     5142.17    132.77 o 
  -2  -1   8    29725.56    30226.92    429.22 o 
  -1  -1   8     1863.58     1976.31     57.48 o 
   0  -1   8    31461.41    31388.63   1522.35 o 
   1  -1   8    32928.02    31986.12   1149.74 o 
   2  -1   8      444.04      397.51     39.76 o 
   3  -1   8     6099.29     5494.85    142.19 o 
   4  -1   8    11557.16    11422.32    234.97 o 
   5  -1   8     4978.62     5020.37    264.61 o 
   6  -1   8      497.63      539.23    106.91 o 
   7  -1   8      438.84      332.69     92.79 o 
   8  -1   8     5711.72     5785.38    325.75 o 
   9  -1   8     4530.47     4029.00    280.89 o 
  10  -1   8       29.96      -25.50     59.66 o 
 -12   0   8      573.72      362.53     98.26 o 
  -9   0   8     5429.89     5864.97    256.18 o 
  -8   0   8     8217.91     8453.43    206.97 o 
  -7   0   8      711.61      666.98     77.42 o 
  -6   0   8      157.56       91.88     38.03 o 
  -5   0   8     4246.51     4471.11    175.80 o 
  -4   0   8      883.14     1038.95     53.04 o 
  -3   0   8    27825.83    27911.06    380.88 o 
  -2   0   8      759.93      691.68     35.64 o 
  -1   0   8    16070.90    16183.56    701.60 o 
   0   0   8    41661.70    40570.45    656.23 o 
   1   0   8      582.44      664.14     49.21 o 
   2   0   8     3584.28     3813.44    112.44 o 
   3   0   8    16157.77    17278.48    322.82 o 
   4   0   8     1282.36     1252.88     62.22 o 
   5   0   8     2159.00     2358.58    184.34 o 
   6   0   8     4974.58     4366.82    261.87 o 
   7   0   8      596.92      486.86    111.58 o 
   8   0   8      611.04      684.63    139.25 o 
   9   0   8     3526.48     3313.06    258.23 o 
  10   0   8     2258.15     2152.50    240.92 o 
 -11   1   8      123.04      110.90     56.47 o 
 -10   1   8     3486.52     3128.26    195.15 o 
  -9   1   8    21426.54    22408.43    804.01 o 
  -8   1   8      512.58      396.91     65.35 o 
  -7   1   8     1240.47     1257.80     94.73 o 
  -6   1   8    17967.76    17421.16    451.34 o 
  -5   1   8     1584.00     1785.30    107.82 o 
  -4   1   8       30.42       15.26     25.85 o 
  -3   1   8    16275.60    15868.04    732.00 o 
  -2   1   8      271.66      373.34     23.54 o 
  -1   1   8     9428.47     9140.89    205.23 o 
   0   1   8       95.79       93.06     33.36 o 
   1   1   8     9490.92     9575.56    207.94 o 
   2   1   8    14798.54    13760.16    273.18 o 
   3   1   8       84.85       87.30     24.58 o 
   4   1   8     3000.20     2897.47    195.72 o 
   5   1   8     9476.91     9869.38    409.66 o 
   6   1   8       26.37       89.15     62.74 o 
   7   1   8       20.83       15.94     53.97 o 
   8   1   8     8591.19     9035.59    435.85 o 
   9   1   8      352.34      212.12     95.53 o 
  10   1   8      368.02      309.03    126.38 o 
 -12   2   8      985.33      942.52    141.53 o 
 -11   2   8       61.62      139.48     67.52 o 
 -10   2   8     5108.76     5551.06    278.16 o 
  -9   2   8       41.10       80.84     47.14 o 
  -8   2   8        7.66       41.22     38.26 o 
  -7   2   8    24034.64    25554.65    625.08 o 
  -6   2   8     2184.91     2242.33    126.84 o 
  -5   2   8     1388.93     1420.39     97.46 o 
  -4   2   8    30184.83    29918.05    687.82 o 
  -3   2   8     6431.84     6303.52    163.99 o 
  -2   2   8       44.76       75.40     23.99 o 
  -1   2   8    20229.17    19995.11    371.16 o 
   0   2   8     2467.48     2429.96     62.86 o 
   1   2   8     1865.18     1828.48     60.05 o 
   2   2   8      501.07      537.79     36.42 o 
   3   2   8      576.34      553.68     38.68 o 
   4   2   8    22247.60    22877.60    618.08 o 
   5   2   8       95.21      133.37     39.76 o 
   6   2   8      600.61      587.67     72.69 o 
   7   2   8    16997.75    16248.83    402.51 o 
   8   2   8        6.97      -20.26     33.02 o 
   9   2   8      830.42      843.44    114.60 o 
 -13   3   8     3841.30     4316.27    283.39 o 
 -12   3   8     1759.64     2215.46    207.91 o 
 -11   3   8      399.68      529.56    112.83 o 
 -10   3   8     2436.32     2436.35    188.44 o 
  -9   3   8     1148.02     1053.53     94.05 o 
  -8   3   8     4902.30     4483.98    185.82 o 
  -7   3   8       80.98       63.87     43.04 o 
  -6   3   8     2251.22     2687.29    145.40 o 
  -5   3   8    29060.06    28113.51    668.24 o 
  -4   3   8     5831.31     6182.98    221.00 o 
  -3   3   8     2210.75     2193.20     97.58 o 
  -2   3   8    37039.79    35647.00    605.31 o 
  -1   3   8      139.15      191.23     53.18 o 
   0   3   8      164.83      147.20     22.08 o 
   1   3   8    17074.76    17038.09    269.72 o 
   2   3   8      514.83      546.18     54.96 o 
   3   3   8     7845.33     8133.52    163.48 o 
   4   3   8     3185.57     3170.53    233.69 o 
   5   3   8      593.43      678.31     78.30 o 
   6   3   8     4738.97     5216.57    199.05 o 
   7   3   8       56.36      108.58     45.96 o 
   8   3   8      325.55      585.42     90.27 o 
   9   3   8     7851.62     7154.99    406.93 o 
 -13   4   8     2866.90     3366.91    258.91 o 
 -12   4   8      346.21      299.56     96.32 o 
 -11   4   8     6853.94     7693.77    374.48 o 
 -10   4   8     5580.98     5319.82    216.10 o 
  -9   4   8      409.50      435.05     69.45 o 
  -8   4   8     2261.41     2349.24    133.44 o 
  -7   4   8     2081.73     2058.56    121.26 o 
  -6   4   8     7446.59     7001.62    241.72 o 
  -5   4   8      706.98      605.16     70.59 o 
  -4   4   8       10.72       22.43     23.80 o 
  -3   4   8    32196.39    31402.08    782.38 o 
  -2   4   8      189.61       96.39     28.86 o 
  -1   4   8     2078.52     2055.75     91.38 o 
   0   4   8    20269.51    20149.62    309.82 o 
   1   4   8     3142.26     3413.44     98.21 o 
   2   4   8      555.20      515.99     44.47 o 
   3   4   8    14695.34    14543.94    256.21 o 
   4   4   8     1037.90      787.28     83.91 o 
   5   4   8      508.03      471.63    113.63 o 
   6   4   8      905.00     1053.89    105.22 o 
   7   4   8      605.82      624.97    138.11 o 
   8   4   8     4563.02     4311.48    303.55 o 
 -13   5   8      229.75      178.99     86.19 o 
 -12   5   8     4755.22     5030.27    321.65 o 
 -11   5   8     5234.76     6598.22    356.61 o 
 -10   5   8        2.68       26.53     39.96 o 
  -9   5   8     6806.49     6990.12    259.37 o 
  -8   5   8     7954.74     7386.23    265.52 o 
  -7   5   8      140.88       86.19     40.99 o 
  -6   5   8     3399.03     3470.41    165.44 o 
  -5   5   8     4869.58     4592.71    191.85 o 
  -3   5   8      217.58      372.57     51.45 o 
  -2   5   8     1486.25     1502.97     83.52 o 
  -1   5   8    15963.51    16182.60    336.09 o 
   0   5   8      440.95      397.02     44.36 o 
   1   5   8      534.71      600.15     68.78 o 
   2   5   8     9812.99     9528.22    197.43 o 
   3   5   8     3950.19     4252.52    173.17 o 
   4   5   8     1579.90     1570.85    116.22 o 
   5   5   8     6979.42     6422.30    381.94 o 
   6   5   8     2199.07     1682.03    196.52 o 
   7   5   8      444.51      579.54    137.20 o 
   8   5   8      551.13      362.07    120.01 o 
 -13   6   8     1094.37     1721.77    224.87 o 
 -12   6   8     1375.47     2098.53    232.73 o 
 -10   6   8     1626.28     1485.29    124.22 o 
  -9   6   8     5847.53     6026.76    247.98 o 
  -8   6   8       75.05      107.03     47.82 o 
  -7   6   8     6862.80     6394.87    250.60 o 
  -6   6   8    12268.43    12519.21    382.91 o 
  -5   6   8      128.23      243.20     55.45 o 
  -4   6   8     6222.63     6387.13    243.20 o 
  -3   6   8    12405.88    12409.50    289.15 o 
  -2   6   8     2403.57     2378.58    108.35 o 
  -1   6   8      598.61      678.87    121.83 o 
   0   6   8     3293.41     3397.34    107.80 o 
   1   6   8     4219.70     4467.06    201.45 o 
   2   6   8     2113.48     2083.89     91.10 o 
   3   6   8      517.20      662.14     97.01 o 
   4   6   8    20079.87    20912.52    701.03 o 
   5   6   8     3010.33     3595.43    257.21 o 
   6   6   8       23.77       40.53     63.76 o 
   7   6   8     4180.65     4456.20    306.17 o 
 -13   7   8       40.11      192.19     95.64 o 
 -12   7   8     1622.61     2148.40    242.63 o 
 -10   7   8      481.20      499.84     86.53 o 
  -9   7   8       39.63       46.00     39.85 o 
  -8   7   8     1828.99     1457.39    124.68 o 
  -7   7   8     7694.24     8082.02    299.90 o 
  -6   7   8       11.10      -30.97     35.75 o 
  -5   7   8     3807.54     4098.00    199.48 o 
  -4   7   8    17881.97    17478.89    490.39 o 
  -3   7   8      182.19      158.38     51.81 o 
  -2   7   8      766.23      782.52     73.21 o 
  -1   7   8     9738.27     9752.23    354.78 o 
   0   7   8      386.35      282.54     46.33 o 
   1   7   8        7.45       22.30     26.31 o 
   2   7   8     2489.02     2755.66    132.32 o 
   3   7   8     3233.90     3259.32    229.99 o 
   4   7   8     3305.05     3448.66    246.28 o 
   5   7   8        1.51       52.49     66.15 o 
 -12   8   8      579.70      587.05    141.53 o 
 -11   8   8       10.55        2.62     41.90 o 
 -10   8   8     3141.95     3310.32    195.72 o 
  -9   8   8      276.50      190.37     64.10 o 
  -8   8   8     2375.51     2560.68    167.71 o 
  -7   8   8     3421.34     3315.90    189.12 o 
  -6   8   8     5312.32     5319.47    241.61 o 
  -5   8   8    11636.70    10928.38    371.98 o 
  -4   8   8      190.73      240.81     62.74 o 
  -3   8   8     5097.63     5249.34    232.61 o 
  -2   8   8    15870.23    15289.34    352.03 o 
  -1   8   8       31.33       53.85     32.71 o 
   0   8   8      847.78      869.07     84.00 o 
   1   8   8     8211.34     8711.68    245.53 o 
   2   8   8       64.11       79.27     44.01 o 
   3   8   8       21.51       40.53     55.79 o 
   4   8   8     4700.32     4631.54    288.63 o 
 -12   9   8      593.39      454.07    139.02 o 
 -11   9   8     4769.49     5255.37    261.08 o 
 -10   9   8      324.26      438.01     92.68 o 
  -9   9   8       81.71       26.64     50.21 o 
  -8   9   8     3581.28     3682.64    208.02 o 
  -7   9   8     4123.83     4307.84    226.69 o 
  -6   9   8     2009.86     1871.27    152.57 o 
  -5   9   8     4536.40     4201.15    221.45 o 
  -4   9   8      357.69      455.43     88.92 o 
  -3   9   8     6044.74     5848.23    259.37 o 
  -2   9   8       81.46       72.30     50.10 o 
  -1   9   8     2327.94     2221.07    234.89 o 
   0   9   8    14049.31    14409.76    348.47 o 
   1   9   8      526.48      434.90     67.80 o 
   2   9   8     1173.29     1349.79    166.23 o 
 -11  10   8      360.62      275.20     84.48 o 
 -10  10   8      571.63      448.60     98.15 o 
  -9  10   8     4742.88     5520.32    273.94 o 
  -8  10   8     2655.77     2517.98    179.55 o 
  -7  10   8      276.89      237.40     76.40 o 
  -6  10   8    11497.62    11651.49    417.75 o 
  -5  10   8      934.77     1324.86    139.70 o 
  -4  10   8     1501.47     1521.26    148.93 o 
  -3  10   8     2455.49     1993.32    163.39 o 
  -2  10   8       13.21      100.20     56.82 o 
  -1  10   8     7006.73     6670.48    255.16 o 
   0  10   8       39.92       84.65     42.88 o 
   1  10   8     1647.37     1612.81    132.02 o 
 -10  11   8     3918.74     4374.56    253.90 o 
  -9  11   8      487.94      414.10    101.56 o 
  -8  11   8      106.73      175.34     76.29 o 
  -7  11   8     6448.53     6410.24    305.14 o 
  -6  11   8     2882.83     2903.85    199.71 o 
  -5  11   8       15.31       47.59     55.56 o 
  -4  11   8     7024.20     6822.06    314.14 o 
  -3  11   8     2027.26     2083.04    177.85 o 
  -2  11   8      869.93      801.68    122.17 o 
  -1  11   8     1348.87     1440.43    153.03 o 
   0  11   8        2.67       11.50     59.43 o 
   1  11   8     5662.48     5369.12    274.17 o 
  -9  12   8        4.64      -21.06     56.93 o 
  -8  12   8     2845.04     3104.81    220.09 o 
  -7  12   8      559.19      650.59    120.58 o 
  -6  12   8       47.25      129.46     67.86 o 
  -5  12   8     5678.28     5371.96    287.83 o 
  -4  12   8     2570.53     2510.13    206.54 o 
  -3  12   8      191.49       92.68     72.41 o 
  -2  12   8     4856.58     5323.34    286.01 o 
  -1  12   8     1224.15     1312.45    157.58 o 
   0  12   8      472.84      321.42     93.59 o 
  -7  13   8      582.28      529.10    120.12 o 
  -6  13   8     2417.13     2818.11    230.22 o 
  -5  13   8      857.35      960.40    147.11 o 
  -4  13   8        2.90      -14.57     61.03 o 
  -3  13   8     4842.26     4295.20    265.52 o 
   1 -13   9      272.78      293.64     87.10 o 
   2 -13   9       80.44       83.12     66.95 o 
   3 -13   9     3631.32     4150.15    263.58 o 
   4 -13   9        8.94      -16.74     54.20 o 
  -2 -12   9     2266.24     2318.61    285.67 o 
  -1 -12   9       18.64       67.29     65.47 o 
   0 -12   9     1634.67     1899.05    188.78 o 
   1 -12   9     1140.35     1257.34    157.58 o 
   2 -12   9      448.84      558.02    112.26 o 
   3 -12   9      390.53      365.71     98.49 o 
   4 -12   9      228.95      213.14     74.24 o 
   5 -12   9     3626.15     3450.94    228.97 o 
   6 -12   9      441.10      289.43     92.23 o 
  -4 -11   9     1521.19     1875.53    145.87 o 
  -3 -11   9     1841.54     1773.83    207.51 o 
  -2 -11   9       12.16      -47.83     35.63 o 
  -1 -11   9     3075.79     3233.47    294.67 o 
   0 -11   9     2623.02     2170.26    186.27 o 
   1 -11   9       35.59      108.17     60.23 o 
   2 -11   9     2496.35     2505.34    191.17 o 
   3 -11   9     2279.96     2203.39    187.18 o 
   4 -11   9      518.96      553.69    112.49 o 
   5 -11   9      245.49      306.51     88.58 o 
   6 -11   9      626.42      828.55    127.29 o 
  -6 -10   9     4311.92     4251.46    197.02 o 
  -5 -10   9      112.59       96.55     51.85 o 
  -4 -10   9       13.25       80.13     45.64 o 
  -3 -10   9      713.05      768.38     96.72 o 
  -2 -10   9     2590.43     2446.90    146.95 o 
  -1 -10   9     2702.60     2700.56    152.23 o 
   0 -10   9        8.72       80.50     54.20 o 
   1 -10   9     5593.43     5387.56    271.55 o 
   2 -10   9     7236.71     7250.74    317.67 o 
   3 -10   9       45.21      126.61     62.96 o 
   4 -10   9     1895.64     1884.59    164.87 o 
   5 -10   9     4380.07     4657.04    247.30 o 
   6 -10   9      589.16      490.62     98.15 o 
   7 -10   9      273.72      473.99    108.05 o 
   8 -10   9      978.40      876.14    148.36 o 
  -7  -9   9     4628.72     3761.43    305.03 o 
  -6  -9   9      375.59      350.25     70.54 o 
  -5  -9   9     2144.92     2146.99    237.00 o 
  -4  -9   9     5246.82     5302.69    207.15 o 
  -3  -9   9       17.39      -25.06     36.21 o 
  -2  -9   9        2.03      -41.94     29.60 o 
  -1  -9   9     3483.99     3499.18    161.39 o 
   0  -9   9      397.21      450.42     91.54 o 
   1  -9   9     2242.08     2245.18    165.32 o 
   2  -9   9      124.21      159.29     64.44 o 
   3  -9   9     2968.11     3207.62    196.98 o 
   4  -9   9     8030.33     8338.78    329.85 o 
   5  -9   9      323.21      267.80     75.49 o 
   6  -9   9     2791.45     2859.11    135.41 o 
   7  -9   9     5579.14     5691.90    305.25 o 
   8  -9   9      578.83      563.60    119.32 o 
   9  -9   9       86.17       15.14     59.43 o 
  -8  -8   9     2826.36     2570.59    272.46 o 
  -7  -8   9        1.80      -16.17     55.22 o 
  -6  -8   9     3593.78     3372.66    162.41 o 
  -5  -8   9    10768.30    10598.92    301.41 o 
  -4  -8   9      134.58      154.48     48.31 o 
  -3  -8   9     1075.42     1094.22    146.08 o 
  -2  -8   9     8022.69     7866.17    245.54 o 
  -1  -8   9     1968.09     1978.46    202.84 o 
   0  -8   9      326.51      219.41     64.33 o 
   1  -8   9     3186.90     3255.79    189.12 o 
   2  -8   9     1515.48     1623.05    141.18 o 
   3  -8   9     2341.91     2546.79    164.07 o 
   4  -8   9      468.22      544.45     67.80 o 
   5  -8   9     3026.02     3271.09    136.98 o 
   6  -8   9     7323.39     7711.47    225.81 o 
   7  -8   9       14.74       18.22     47.37 o 
   8  -8   9     1130.65      983.97    150.63 o 
   9  -8   9     4336.84     4906.96    311.29 o 
  10  -8   9      120.91       65.13     65.13 o 
  -9  -7   9      392.42      434.48    137.09 o 
  -8  -7   9      683.24      841.42    167.83 o 
  -7  -7   9        2.63       -3.64     35.21 o 
  -6  -7   9     2995.15     3034.61    161.85 o 
  -5  -7   9        4.30       16.93     32.01 o 
  -4  -7   9     1956.87     2258.46    126.36 o 
  -3  -7   9     8937.01     8402.04    245.52 o 
  -2  -7   9      912.29      811.88    102.47 o 
  -1  -7   9     1202.79     1076.10    184.17 o 
   0  -7   9    11892.82    12497.00    404.65 o 
   1  -7   9       12.23      -34.73     33.82 o 
   2  -7   9       13.72      -16.51     35.98 o 
   3  -7   9     4122.31     4174.79    201.36 o 
   4  -7   9      386.05      561.68     64.24 o 
   5  -7   9     3034.79     3284.36    134.19 o 
   6  -7   9      206.45      224.13     46.54 o 
   7  -7   9     2352.00     2385.00    193.10 o 
   8  -7   9     6020.46     5940.69    327.91 o 
   9  -7   9      216.26      233.64     87.56 o 
  10  -7   9     1363.04     1484.26    202.21 o 
  -9  -6   9     3996.96     3601.12    284.42 o 
  -8  -6   9     1212.08      958.92    166.01 o 
  -7  -6   9      130.21      228.07     53.57 o 
  -6  -6   9     4349.00     4273.92    169.98 o 
  -5  -6   9       89.67      183.64     46.36 o 
  -4  -6   9     5816.58     5794.40    280.83 o 
  -3  -6   9      657.19      721.01     96.78 o 
  -2  -6   9      965.72     1076.99     85.25 o 
  -1  -6   9    19587.92    19880.55    753.74 o 
   0  -6   9     2411.64     2247.34    144.60 o 
   1  -6   9      282.55      288.48     83.69 o 
   2  -6   9     9479.89     9576.98    230.10 o 
   3  -6   9      714.19      563.40     59.40 o 
   4  -6   9      528.95      444.71    107.20 o 
   5  -6   9    10370.09    10673.15    260.64 o 
   6  -6   9     1688.02     1525.71    156.21 o 
   7  -6   9     4322.71     4328.90    262.56 o 
   8  -6   9      235.00      270.19     90.63 o 
   9  -6   9      795.78      793.82    147.56 o 
  10  -6   9     5768.21     5765.46    356.15 o 
 -10  -5   9     5210.44     4724.56    318.46 o 
  -9  -5   9     2290.19     2373.27    231.93 o 
  -8  -5   9      394.71      483.10    110.44 o 
  -7  -5   9     8626.75     8775.13    366.91 o 
  -6  -5   9     2973.12     3057.55    169.14 o 
  -5  -5   9      221.57      211.67     88.70 o 
  -4  -5   9     1103.44     1161.09     87.03 o 
  -3  -5   9      188.11      249.49     48.99 o 
  -2  -5   9     7961.11     7958.30    215.36 o 
  -1  -5   9     2039.00     1789.73     93.76 o 
   0  -5   9      166.90      129.30     31.48 o 
   1  -5   9    12096.40    12350.66    378.12 o 
   2  -5   9      488.50      322.18     46.70 o 
   3  -5   9      314.17      412.38     51.74 o 
   4  -5   9    18465.66    19806.21    388.43 o 
   5  -5   9     5355.75     5584.44    252.77 o 
   6  -5   9      816.27      896.75    131.28 o 
   7  -5   9     7674.70     7694.91    365.60 o 
   8  -5   9       14.13       89.49     64.10 o 
   9  -5   9     2605.41     2228.55    222.94 o 
  10  -5   9        6.63      -61.48     47.02 o 
 -11  -4   9     2318.82     2493.39    247.30 o 
 -10  -4   9     1184.76     1237.64    175.46 o 
  -9  -4   9      458.56      521.02    117.27 o 
  -8  -4   9     6531.20     6336.72    271.95 o 
  -7  -4   9     8664.70     8732.86    243.26 o 
  -6  -4   9      410.42      336.28     59.66 o 
  -5  -4   9    19588.77    19127.46    394.53 o 
  -4  -4   9     4188.92     4322.03    148.06 o 
  -3  -4   9      781.52      945.46     72.59 o 
  -2  -4   9     1641.36     1654.36     98.76 o 
  -1  -4   9     2290.17     2170.03     73.43 o 
   0  -4   9     6418.73     6478.86    167.24 o 
   1  -4   9      374.63      367.55     45.67 o 
   2  -4   9     1497.66     1551.74     78.11 o 
   3  -4   9    12572.64    12757.05    274.69 o 
   4  -4   9     3089.06     2672.12    149.27 o 
   5  -4   9        1.75       18.52     24.91 o 
   6  -4   9     9581.23    10058.38    412.74 o 
   7  -4   9     1128.01     1276.70    161.79 o 
   8  -4   9       29.35       60.23     55.56 o 
   9  -4   9     1958.47     1719.61    201.42 o 
  10  -4   9       57.77      151.32     84.71 o 
 -11  -3   9       14.03       48.39     53.17 o 
 -10  -3   9      709.64      565.19    118.75 o 
  -9  -3   9     2553.34     2511.83    197.89 o 
  -8  -3   9     3917.48     4315.81    169.31 o 
  -7  -3   9     3485.48     3271.43    223.62 o 
  -6  -3   9    15137.58    14788.34    323.80 o 
  -5  -3   9    10659.77    10200.21    332.58 o 
  -4  -3   9      198.04      145.00     35.69 o 
  -3  -3   9    13942.92    13809.62    290.64 o 
  -2  -3   9     8514.62     8253.89    156.45 o 
  -1  -3   9      382.48      421.50     63.60 o 
   0  -3   9     5948.63     5719.94    218.44 o 
   1  -3   9     6350.68     6102.58    161.07 o 
   2  -3   9     4728.73     4939.26    143.20 o 
   3  -3   9      650.39      650.98     56.42 o 
   4  -3   9     3650.52     3479.95    118.98 o 
   5  -3   9    11277.82    11998.08    447.46 o 
   6  -3   9     6545.03     6483.56    317.44 o 
   7  -3   9      107.24       67.52     53.51 o 
   8  -3   9    10541.89    10136.83    449.17 o 
   9  -3   9     1465.93     1419.13    188.66 o 
  10  -3   9      173.63      186.16     92.45 o 
 -12  -2   9     1505.67     1124.70    164.53 o 
 -11  -2   9     4916.49     4635.41    284.08 o 
 -10  -2   9        4.13      -43.95     37.46 o 
  -9  -2   9        0.81      -14.46     34.16 o 
  -8  -2   9     6096.43     6255.31    188.70 o 
  -7  -2   9     1840.64     1692.12     90.78 o 
  -6  -2   9      788.42      806.89     67.04 o 
  -5  -2   9        3.31        8.25     21.33 o 
  -4  -2   9     9041.38     8891.85    209.03 o 
  -3  -2   9    12943.79    12199.40    204.84 o 
  -2  -2   9      240.87      270.37     42.28 o 
  -1  -2   9    25518.29    25704.77    364.27 o 
   0  -2   9    18398.38    18881.40    603.11 o 
   1  -2   9     8622.39     8434.61    197.69 o 
   2  -2   9     3805.95     3843.23    122.06 o 
   3  -2   9    11927.37    11727.79    250.41 o 
   4  -2   9     8214.22     8756.54    205.03 o 
   5  -2   9      302.38      377.56     91.09 o 
   6  -2   9      167.54      168.28     72.07 o 
   7  -2   9    11604.65    11989.99    488.68 o 
   8  -2   9     2821.88     2883.01    230.68 o 
   9  -2   9       43.65       78.90     66.04 o 
  10  -2   9     4205.39     3980.50    300.36 o 
 -12  -1   9     5162.34     4938.73    297.74 o 
 -11  -1   9      318.84      296.15     87.67 o 
 -10  -1   9     2389.19     2065.17    170.22 o 
  -9  -1   9    13434.80    13935.50    484.24 o 
  -8  -1   9       82.29      113.38     33.66 o 
  -7  -1   9      139.15      204.43     74.46 o 
  -6  -1   9     3485.79     3350.07    117.25 o 
  -5  -1   9     1952.57     1845.49     81.65 o 
  -4  -1   9     9216.88     9202.65    204.86 o 
  -3  -1   9     5455.95     5808.72    195.56 o 
  -2  -1   9    21798.01    21381.93    310.50 o 
  -1  -1   9    13354.27    13143.25    422.19 o 
   0  -1   9     2120.42     2447.56     95.23 o 
   1  -1   9    12458.20    11458.97    244.62 o 
   2  -1   9    40825.92    41173.05    673.99 o 
   3  -1   9     1928.33     1755.79     76.94 o 
   4  -1   9     4401.72     4633.59    205.23 o 
   5  -1   9     5250.99     5661.05    295.58 o 
   6  -1   9     3590.53     3749.48    245.25 o 
   7  -1   9      143.40      150.18     74.35 o 
   8  -1   9      755.25      781.30    144.26 o 
   9  -1   9     4833.20     5778.55    356.04 o 
  10  -1   9     2386.15     2635.37    265.97 o 
 -12   0   9       38.74       11.50     39.62 o 
 -11   0   9     1049.77      795.30    126.27 o 
  -9   0   9     1623.06     1769.10     93.01 o 
  -8   0   9     4479.46     4171.78    189.92 o 
  -7   0   9     9802.19     9761.10    312.54 o 
  -6   0   9       59.65       75.71     24.88 o 
  -5   0   9        2.35       -6.11     15.31 o 
  -4   0   9    24677.65    24057.59    412.53 o 
  -3   0   9     4703.93     4913.18    105.15 o 
  -2   0   9     2669.21     2697.69     67.89 o 
  -1   0   9    10429.58    10157.36    225.38 o 
   0   0   9     4021.01     3830.38    121.42 o 
   1   0   9    17381.57    16618.39    321.95 o 
   2   0   9      430.06      660.31     68.60 o 
   3   0   9     7495.37     6805.19    169.67 o 
   4   0   9    12100.03    11387.91    438.58 o 
   5   0   9      644.15      637.95    118.53 o 
   6   0   9     1833.75     2139.86    200.62 o 
   7   0   9     9262.39     9175.75    426.74 o 
   8   0   9     2867.23     2466.52    234.09 o 
   9   0   9       13.18       35.75     60.35 o 
  10   0   9      819.45      812.84    166.92 o 
 -10   1   9      667.54      489.59     96.67 o 
  -9   1   9      590.71      470.58     77.88 o 
  -8   1   9    12947.40    13442.37    395.32 o 
  -7   1   9      173.36      209.50     55.79 o 
  -6   1   9     2339.60     2518.67    136.40 o 
  -5   1   9    26540.92    27363.07    653.32 o 
  -4   1   9     1231.56     1420.50     96.55 o 
  -3   1   9     3220.68     3329.15     78.73 o 
  -2   1   9    16416.39    17126.24    333.44 o 
  -1   1   9      256.40      113.29     43.27 o 
   0   1   9     2015.70     2273.70    181.55 o 
   1   1   9     1554.33     1219.79     66.34 o 
   2   1   9     3444.97     3624.45    194.13 o 
   3   1   9    18225.32    18881.05    432.61 o 
   4   1   9       21.18       -2.39     44.63 o 
   5   1   9     3093.08     3081.13    221.23 o 
   6   1   9    22002.30    22284.86    741.79 o 
   7   1   9     2554.97     2378.73    225.44 o 
   8   1   9     2164.73     2396.04    234.09 o 
   9   1   9     4281.36     4753.48    324.95 o 
 -12   2   9       15.98       39.17     55.11 o 
 -11   2   9     2603.20     2791.24    204.49 o 
 -10   2   9       37.72       27.78     42.36 o 
  -9   2   9     2418.14     2339.57    146.42 o 
  -8   2   9      170.26      173.98     53.51 o 
  -7   2   9      455.72      446.55     72.98 o 
  -6   2   9    17350.65    18598.46    491.41 o 
  -5   2   9     1634.41     1809.90    113.74 o 
  -4   2   9     1521.83     1534.70    102.81 o 
  -3   2   9    27854.07    26610.89    478.10 o 
  -2   2   9       41.68       26.71     21.12 o 
  -1   2   9      355.19      314.56     41.49 o 
   0   2   9     9522.24     9601.27    161.03 o 
   1   2   9      731.32      994.45     46.99 o 
   2   2   9     4762.91     5034.91    101.63 o 
   3   2   9     1717.25     1691.14     64.32 o 
   4   2   9      872.76      863.75    112.78 o 
   5   2   9    15336.01    15379.76    479.23 o 
   6   2   9      314.96      155.19     80.73 o 
   7   2   9     2001.00     2032.38    215.08 o 
   8   2   9     9308.39    10376.05    489.71 o 
   9   2   9      159.91       45.32     74.81 o 
 -13   3   9      203.44       79.36     70.59 o 
 -12   3   9     4792.74     5486.73    316.30 o 
 -11   3   9     3267.01     3836.58    251.97 o 
 -10   3   9       38.83       -9.79     33.47 o 
  -9   3   9     3039.63     3036.49    157.24 o 
  -8   3   9     1277.86     1258.93    112.95 o 
  -7   3   9     4902.98     5187.06    219.52 o 
  -6   3   9       16.76       14.12     30.40 o 
  -5   3   9        5.95       25.39     33.47 o 
  -4   3   9    28308.27    28415.00    678.71 o 
  -3   3   9       14.96       13.20     28.29 o 
  -2   3   9      434.13      373.74     48.46 o 
  -1   3   9    44543.43    39696.71    671.34 o 
   0   3   9     5988.26     6257.98    154.69 o 
   1   3   9      989.58     1065.19     52.03 o 
   2   3   9    12173.08    13163.69    229.13 o 
   3   3   9      224.77      368.96     80.61 o 
   4   3   9     3460.74     3315.79    232.84 o 
   5   3   9     1600.67     1966.34    197.77 o 
   6   3   9       80.06       29.49     64.22 o 
   7   3   9     5721.42     6376.99    368.67 o 
   8   3   9       23.08      -31.99     54.54 o 
   9   3   9      254.73      307.08    122.06 o 
 -13   4   9     3117.67     4785.59    319.03 o 
 -12   4   9     2281.68     2792.38    233.52 o 
 -11   4   9       24.61      -10.70     52.94 o 
 -10   4   9     8543.53     8429.98    296.83 o 
  -9   4   9     4177.26     3776.01    179.33 o 
  -8   4   9      798.23      848.02     88.35 o 
  -7   4   9     5218.12     5173.05    208.48 o 
  -6   4   9     1904.54     1900.64    117.84 o 
  -5   4   9     3131.06     2900.32    144.94 o 
  -4   4   9       16.20       30.17     28.81 o 
  -3   4   9     3704.50     3654.16    155.13 o 
  -2   4   9    10522.46    10446.17    247.38 o 
  -1   4   9       37.02       42.70     41.56 o 
   0   4   9      581.46      505.09     81.86 o 
   1   4   9    18460.07    17535.83    356.15 o 
   2   4   9     2171.77     2202.88    123.76 o 
   3   4   9       18.90      -21.75     54.54 o 
   4   4   9    11424.45    12311.76    500.64 o 
   5   4   9     1791.59     2068.47    208.70 o 
   6   4   9     1181.91     1252.33    181.83 o 
   7   4   9     1451.94     1710.95    212.57 o 
   8   4   9      486.17      524.09    136.63 o 
 -13   5   9      242.60      230.34     96.55 o 
 -12   5   9      119.79      273.15     96.78 o 
 -10   5   9     4010.59     4041.87    196.63 o 
  -9   5   9        6.37      -39.28     26.19 o 
  -8   5   9     8975.63     9172.90    310.15 o 
  -7   5   9    10943.79    10508.92    335.77 o 
  -6   5   9     1898.97     2204.99    133.44 o 
  -5   5   9     4969.79     5437.43    217.81 o 
  -4   5   9     9412.23     8804.91    291.25 o 
  -3   5   9     1832.90     1829.76     96.13 o 
  -2   5   9      791.45      981.31     74.92 o 
  -1   5   9      672.58      489.95     57.47 o 
   0   5   9     9312.20     9442.21    238.32 o 
   1   5   9     2507.15     2579.51    155.76 o 
   2   5   9     2750.00     2867.27    119.57 o 
   3   5   9    23748.30    24980.58    793.03 o 
   4   5   9     5503.56     5763.18    326.89 o 
   5   5   9        0.49        8.20     50.67 o 
   6   5   9     3288.83     4156.29    294.10 o 
   7   5   9     1523.90     1673.15    211.21 o 
 -13   6   9     3005.16     3606.02    298.54 o 
 -12   6   9      333.82      408.52    129.12 o 
 -10   6   9     2331.99     1976.70    141.87 o 
  -9   6   9     3575.71     3796.16    194.81 o 
  -8   6   9     4618.71     4221.08    200.73 o 
  -7   6   9     1166.09     1240.26    114.77 o 
  -5   6   9     7467.23     6957.79    263.70 o 
  -4   6   9        8.73       19.58     32.45 o 
  -3   6   9     7512.55     7669.33    218.31 o 
  -2   6   9     9206.64     9456.78    247.35 o 
  -1   6   9     1846.30     1859.88    173.35 o 
   0   6   9      114.20      117.06     44.69 o 
   1   6   9     4104.22     4321.21    154.65 o 
   2   6   9     3119.03     3351.09    165.44 o 
   3   6   9     3356.56     3174.61    232.61 o 
   4   6   9       17.00       82.55     68.43 o 
   5   6   9     8020.70     7747.05    401.12 o 
   6   6   9     2411.17     2939.49    263.92 o 
   7   6   9      126.12      219.63    105.66 o 
 -11   7   9     3752.92     3765.42    206.77 o 
 -10   7   9      503.01      531.49     91.09 o 
  -9   7   9     1320.72     1196.65    121.26 o 
  -8   7   9     3208.11     3435.91    188.21 o 
  -7   7   9     6187.88     6182.98    259.26 o 
  -6   7   9     4137.72     4056.78    202.33 o 
  -5   7   9     2441.69     2385.91    151.20 o 
  -4   7   9     3598.78     4258.88    205.06 o 
  -3   7   9    11421.51    11837.78    414.62 o 
  -2   7   9        3.99       64.96     32.83 o 
  -1   7   9     3637.19     3426.98    142.45 o 
   0   7   9     6886.72     6853.86    207.89 o 
   1   7   9       10.83      -27.48     27.38 o 
   2   7   9      650.70      546.30     68.83 o 
   3   7   9     2550.57     2313.95    210.41 o 
   4   7   9     3081.75     3392.53    254.25 o 
   5   7   9     1765.14     1964.63    210.41 o 
   6   7   9       95.01      116.59     81.98 o 
 -11   8   9      393.12      336.79     84.82 o 
 -10   8   9      180.33      170.45     68.77 o 
  -9   8   9     2907.43     2788.85    177.96 o 
  -8   8   9      367.78      273.15     72.76 o 
  -7   8   9      366.91      281.34     73.21 o 
  -6   8   9     4271.74     4508.91    225.21 o 
  -5   8   9     4247.00     4531.69    224.30 o 
  -4   8   9     7171.30     7531.75    296.49 o 
  -3   8   9       56.08       22.32     41.67 o 
  -2   8   9     5369.79     5274.66    187.16 o 
  -1   8   9    10240.46    10226.39    276.24 o 
   0   8   9       55.03       28.43     44.69 o 
   1   8   9     2345.56     2239.45    239.73 o 
   2   8   9     8067.58     8320.10    396.91 o 
   3   8   9        6.49       88.58     68.88 o 
   4   8   9       68.82       61.94     71.62 o 
 -11   9   9      817.86      815.23    124.11 o 
 -10   9   9     3476.52     3670.46    217.01 o 
  -9   9   9     1086.72      896.18    120.23 o 
  -8   9   9      378.48      393.04     87.78 o 
  -7   9   9    19572.87    19164.22    574.76 o 
  -6   9   9      640.88      716.28    107.14 o 
  -5   9   9      299.45      129.46     55.56 o 
  -4   9   9     3641.48     3451.51    199.25 o 
  -3   9   9      436.04      416.27     90.29 o 
  -2   9   9     6642.51     6895.12    340.15 o 
  -1   9   9      533.64      564.78     75.05 o 
   0   9   9     3924.94     4224.19    171.76 o 
   1   9   9    10399.62    11175.71    303.77 o 
   2   9   9       66.45      123.08     71.96 o 
   3   9   9     1799.63     1952.45    207.79 o 
 -11  10   9     3595.57     3942.58    237.62 o 
 -10  10   9      177.06      165.66     67.75 o 
  -9  10   9       60.23      180.12     69.00 o 
  -8  10   9     9626.14     8972.74    363.89 o 
  -7  10   9      336.96      322.33     83.91 o 
  -6  10   9      162.32      107.48     69.11 o 
  -5  10   9     7382.55     7052.40    309.24 o 
  -4  10   9     1016.25      967.11    128.09 o 
  -3  10   9       72.53       13.09     47.71 o 
  -2  10   9     1933.30     1955.86    162.93 o 
  -1  10   9        0.99      -58.24     38.83 o 
   0  10   9     3492.92     3600.85    165.98 o 
   1  10   9      354.95      414.95     72.37 o 
 -10  11   9       27.27      -36.66     55.56 o 
  -9  11   9     4353.80     4346.89    255.50 o 
  -8  11   9      137.86      227.38     82.55 o 
  -7  11   9        8.25        3.07     49.98 o 
  -6  11   9     5885.18     5846.98    294.10 o 
  -5  11   9     1285.93     1013.91    138.22 o 
  -4  11   9      482.58      522.84    104.64 o 
  -3  11   9     8143.11     8132.35    348.18 o 
  -2  11   9      464.64      681.44    121.49 o 
  -1  11   9      349.71      196.63     81.41 o 
   0  11   9     2457.25     2462.17    145.38 o 
  -9  12   9      643.12      604.70    124.68 o 
  -8  12   9     1056.45      956.75    144.60 o 
  -7  12   9     1881.35     1920.79    188.09 o 
  -6  12   9      200.17      258.00     89.15 o 
  -5  12   9        0.74      -15.94     54.65 o 
  -4  12   9     8879.30     8543.38    377.21 o 
  -3  12   9     1940.76     2170.14    194.81 o 
  -2  12   9      586.58      431.52     99.85 o 
  -1  12   9     5025.87     5125.80    280.78 o 
  -2 -12  10     3234.35     3132.30    588.93 o 
  -1 -12  10     1360.91     1470.94    170.10 o 
   0 -12  10        7.79        8.31     52.37 o 
   1 -12  10     2912.56     2700.27    205.74 o 
   2 -12  10     1172.32     1006.62    144.49 o 
   3 -12  10      460.70      345.67     97.69 o 
   4 -12  10      871.65      956.87    139.93 o 
   5 -12  10       17.84       73.32     63.42 o 
  -4 -11  10      645.13      671.90    107.60 o 
  -3 -11  10     1771.62     1972.53    151.04 o 
  -2 -11  10      386.39      542.99     88.52 o 
  -1 -11  10       22.89       58.47     45.92 o 
   0 -11  10     4548.24     4314.67    250.60 o 
   1 -11  10     3142.87     3127.81    214.17 o 
   2 -11  10        0.13       -1.37     47.02 o 
   3 -11  10     5352.86     5186.94    273.15 o 
   4 -11  10     2042.94     1930.24    175.11 o 
   5 -11  10      635.84      540.26    106.80 o 
   6 -11  10     1164.39      981.35    137.20 o 
  -5 -10  10     2365.94     2575.63    155.78 o 
  -4 -10  10       80.22       56.31     42.96 o 
  -3 -10  10      235.90      159.21     53.45 o 
  -2 -10  10      608.22      513.43     83.33 o 
  -1 -10  10     2052.49     2213.06    146.60 o 
   0 -10  10     2155.50     1879.12    168.17 o 
   1 -10  10        1.55       -1.94     45.20 o 
   2 -10  10     6181.77     6024.49    287.83 o 
   3 -10  10     5247.33     4990.99    257.89 o 
   4 -10  10      137.64      276.22     82.32 o 
   5 -10  10     5094.22     4829.08    251.74 o 
   6 -10  10     2864.65     2730.90    190.03 o 
   8 -10  10      986.32      971.33    155.99 o 
  -7  -9  10      621.73      442.00    137.20 o 
  -6  -9  10     5026.66     4721.62    202.33 o 
  -5  -9  10       70.45       66.45     40.60 o 
  -4  -9  10     1426.08     1363.68    118.96 o 
  -3  -9  10     6975.01     6292.62    229.02 o 
  -2  -9  10       43.81       32.73     39.89 o 
  -1  -9  10       57.26        0.79     35.27 o 
   0  -9  10     3376.35     3786.48    221.23 o 
   1  -9  10     1060.79      963.93    125.13 o 
   2  -9  10     2474.38     2641.52    177.16 o 
   3  -9  10       36.87      103.27     53.86 o 
   4  -9  10     5741.33     5465.55    260.05 o 
   5  -9  10     6192.21     5849.71    271.33 o 
   6  -9  10        2.34      -23.73     30.84 o 
   7  -9  10     3121.61     2925.71    218.61 o 
   8  -9  10     2710.52     2920.81    233.75 o 
   9  -9  10      203.83      171.81     90.52 o 
  -8  -8  10        3.66       12.87     67.63 o 
  -7  -8  10     2135.07     2250.79    147.02 o 
  -6  -8  10        9.36       -6.14     35.16 o 
  -5  -8  10     2478.79     2310.70    153.99 o 
  -4  -8  10     7856.44     7541.46    244.83 o 
  -3  -8  10       23.73      104.66     44.66 o 
  -2  -8  10     1241.63     1091.70     99.47 o 
  -1  -8  10    12484.11    11793.17    313.60 o 
   0  -8  10        3.76       -1.94     40.42 o 
   1  -8  10       20.93       26.53     45.66 o 
   2  -8  10     3270.90     2989.93    183.08 o 
   3  -8  10     3010.08     2863.89    177.28 o 
   4  -8  10     2529.99     2597.10    123.32 o 
   5  -8  10       32.08      -12.74     30.36 o 
   6  -8  10     3239.31     3124.09    140.86 o 
   7  -8  10     3658.28     3427.60    239.10 o 
   8  -8  10        4.69       -3.19     56.93 o 
   9  -8  10     1845.89     2180.85    226.92 o 
  -9  -7  10      663.91      528.08    136.52 o 
  -8  -7  10       64.56       88.35     80.27 o 
  -7  -7  10     2304.53     2534.08    145.19 o 
  -6  -7  10      118.55       55.32     51.46 o 
  -5  -7  10     2484.83     2446.13    130.27 o 
  -4  -7  10       73.50       86.93     40.62 o 
  -3  -7  10     1095.16     1091.26    106.97 o 
  -2  -7  10    12338.04    12710.59    318.90 o 
  -1  -7  10      500.76      504.96     69.65 o 
   0  -7  10     2004.94     1890.17    146.42 o 
   1  -7  10    10638.57    10419.88    362.75 o 
   2  -7  10       16.49       39.40     40.08 o 
   3  -7  10       68.44       61.03     32.92 o 
   4  -7  10     8161.06     8206.12    226.83 o 
   5  -7  10     1619.00     1826.14    103.40 o 
   6  -7  10     3036.71     3292.45    224.76 o 
   7  -7  10      339.03      136.17     70.59 o 
   8  -7  10     1378.09     1473.79    182.86 o 
   9  -7  10     4477.39     4121.11    292.62 o 
  -9  -6  10      584.84      487.09    131.05 o 
  -8  -6  10     4628.97     4828.97    318.23 o 
  -7  -6  10      450.18      463.59     70.88 o 
  -6  -6  10      205.14      158.60     47.31 o 
  -5  -6  10     1587.29     1546.05    217.81 o 
  -4  -6  10      342.84      374.77     91.03 o 
  -3  -6  10     9709.49    10253.87    269.90 o 
  -2  -6  10      664.55      505.70    161.11 o 
  -1  -6  10     1334.73     1249.41     91.42 o 
   0  -6  10    19324.37    19885.18    552.21 o 
   1  -6  10      326.78      454.54     70.71 o 
   2  -6  10     1844.38     1592.12    113.06 o 
   3  -6  10    13892.21    14203.13    839.19 o 
   4  -6  10     2907.14     3206.89    128.95 o 
   5  -6  10        1.63      -18.37     26.07 o 
   6  -6  10     3281.21     3410.06    229.08 o 
   7  -6  10       46.11       33.13     53.74 o 
   8  -6  10     2911.35     2734.43    223.28 o 
   9  -6  10      596.70      521.36    129.34 o 
  10  -6  10      983.02     1013.57    178.07 o 
 -10  -5  10      164.13      129.23     75.15 o 
  -9  -5  10     4887.90     4835.46    315.96 o 
  -8  -5  10     2401.06     2759.94    140.92 o 
  -7  -5  10       95.73      142.01     42.75 o 
  -6  -5  10    14312.30    14165.85    542.25 o 
  -5  -5  10     4079.31     3682.28    149.67 o 
  -4  -5  10      641.16      719.98     92.00 o 
  -3  -5  10     1914.68     2037.87    105.55 o 
  -2  -5  10      567.32      614.24     68.54 o 
  -1  -5  10     7806.63     7951.53    213.64 o 
   0  -5  10       46.15        7.37     23.74 o 
   1  -5  10      277.85      270.50     44.14 o 
   2  -5  10    16877.43    18186.16    365.30 o 
   3  -5  10      321.20      325.07     49.01 o 
   4  -5  10      708.51      688.44     80.50 o 
   5  -5  10    15879.61    15573.63    333.80 o 
   6  -5  10      187.68      236.71     75.49 o 
   7  -5  10      103.11       25.50     49.41 o 
   8  -5  10     4997.60     4232.35    281.23 o 
   9  -5  10        9.88       18.22     54.42 o 
  10  -5  10     1207.91     1496.90    204.49 o 
 -11  -4  10      608.73      913.37    164.41 o 
 -10  -4  10     1717.58     1679.87    198.80 o 
  -9  -4  10      855.72      770.59    139.93 o 
  -8  -4  10      275.11      363.15     60.84 o 
  -7  -4  10     8366.15     8604.62    246.11 o 
  -6  -4  10     5746.40     5631.31    186.52 o 
  -5  -4  10      105.03      163.32     41.58 o 
  -4  -4  10    10712.25    10858.97    265.68 o 
  -3  -4  10     3197.12     3220.14    125.59 o 
  -2  -4  10      412.56      410.47    111.35 o 
  -1  -4  10     1734.96     1595.00    116.19 o 
   0  -4  10     1623.56     1561.69    109.19 o 
   1  -4  10     7892.34     8147.95    204.05 o 
   2  -4  10      249.07      203.21     40.72 o 
   3  -4  10        0.06       18.89     37.17 o 
   4  -4  10     6350.25     6582.28    184.06 o 
   5  -4  10     2207.51     2278.08    181.60 o 
   6  -4  10       71.73      100.42     63.53 o 
   7  -4  10    17570.19    17834.35    632.37 o 
   8  -4  10     1250.78     1659.83    192.31 o 
   9  -4  10       53.63      122.51     74.35 o 
  10  -4  10     3653.63     3316.47    274.63 o 
 -11  -3  10       13.65       30.74     52.37 o 
 -10  -3  10      365.65      478.09    108.96 o 
  -9  -3  10     2001.49     2327.95    194.93 o 
  -8  -3  10     4670.57     4948.70    175.37 o 
  -7  -3  10      430.23      557.28     65.65 o 
  -6  -3  10       64.26       47.89     47.59 o 
  -5  -3  10    18976.52    19570.37    393.72 o 
  -4  -3  10     7586.79     6687.62    325.47 o 
  -3  -3  10     1323.40     1438.33     76.63 o 
  -2  -3  10     5684.53     5437.58    122.73 o 
  -1  -3  10    14481.86    14254.71    237.03 o 
   0  -3  10     4705.44     5017.23    294.67 o 
   1  -3  10     3830.95     3806.87    127.18 o 
   2  -3  10     1927.10     1899.30     90.63 o 
   3  -3  10     5594.58     5747.57    164.60 o 
   4  -3  10      147.99      139.98     37.91 o 
   5  -3  10     1678.47     1676.57    170.33 o 
   6  -3  10    10374.80     9785.01    422.76 o 
   7  -3  10     1924.26     1878.67    197.43 o 
   8  -3  10      796.82     1103.63    168.40 o 
   9  -3  10     7057.12     6336.69    372.89 o 
  10  -3  10     2620.88     2528.12    259.83 o 
 -12  -2  10      322.12      283.74     86.19 o 
 -11  -2  10     2197.52     1932.29    195.84 o 
 -10  -2  10     5539.61     5538.99    300.81 o 
  -9  -2  10      705.09      479.46     97.80 o 
  -8  -2  10      367.45      505.49     69.74 o 
  -7  -2  10     8913.38     9185.13    237.26 o 
  -6  -2  10     1069.19     1157.29    120.23 o 
  -5  -2  10     7787.37     7639.52    198.19 o 
  -4  -2  10      396.90      401.65     47.90 o 
  -3  -2  10    14908.54    15199.40    247.47 o 
  -2  -2  10    11135.22    10874.22    190.86 o 
  -1  -2  10      552.19      493.08     51.27 o 
   0  -2  10    16457.17    16196.76    323.89 o 
   1  -2  10    13959.45    13986.90    291.10 o 
   2  -2  10     1011.09      934.82     64.86 o 
   3  -2  10     7516.11     7495.81    192.82 o 
   4  -2  10     8484.25     8417.82    205.83 o 
   5  -2  10     1607.34     1568.52    166.92 o 
   6  -2  10       32.03      -24.48     37.91 o 
   7  -2  10      284.07      372.55    101.45 o 
   8  -2  10     4538.86     4586.22    303.89 o 
   9  -2  10     3301.19     3147.28    266.77 o 
  10  -2  10       59.93       58.98     78.11 o 
 -12  -1  10     1481.38     1503.62    180.35 o 
 -11  -1  10     6041.90     6025.17    318.92 o 
 -10  -1  10      636.23      319.60     87.33 o 
  -9  -1  10     2284.35     2186.57    110.13 o 
  -8  -1  10     9281.84     9241.90    236.84 o 
  -7  -1  10      495.77      488.42     56.80 o 
  -6  -1  10       24.33       19.07     22.50 o 
  -5  -1  10     7257.82     7195.48    356.66 o 
  -4  -1  10      690.34      583.92     49.56 o 
  -3  -1  10       92.87       74.51     20.28 o 
  -2  -1  10     2632.31     2454.29     71.44 o 
  -1  -1  10    14849.57    15042.86    305.78 o 
   0  -1  10    11651.95    11275.31    249.26 o 
   1  -1  10     2961.91     3003.25    109.87 o 
   2  -1  10    15027.90    14853.69    303.68 o 
   3  -1  10    13633.78    13642.66    285.24 o 
   4  -1  10      223.67      354.33     92.45 o 
   5  -1  10     3458.92     3947.59    254.36 o 
   6  -1  10     5602.32     5750.09    320.17 o 
   7  -1  10      719.14      572.48    126.72 o 
   8  -1  10      223.02      173.63     86.08 o 
   9  -1  10     1182.35      877.62    169.42 o 
  10  -1  10     2820.45     2878.23    286.92 o 
 -12   0  10     1567.41     1636.83    176.94 o 
 -11   0  10      227.67      162.13     63.08 o 
 -10   0  10     1549.11     1752.28    161.68 o 
  -9   0  10    18317.58    17969.68    375.79 o 
  -8   0  10     1091.60     1188.79     80.41 o 
  -7   0  10     4018.82     3984.28    176.59 o 
  -6   0  10    15678.27    16227.28    322.22 o 
  -5   0  10       19.77       17.14     36.32 o 
  -4   0  10     1853.53     1821.35     73.81 o 
  -3   0  10    19614.46    19217.56    307.38 o 
  -2   0  10     1558.63     1731.87     70.97 o 
  -1   0  10     8021.99     7858.19    353.36 o 
   0   0  10     7977.42     7623.37    327.63 o 
   1   0  10     2259.38     2306.25    152.86 o 
   2   0  10     8340.42     8003.85    198.08 o 
   3   0  10     1040.88     1019.37     65.09 o 
   4   0  10     4944.55     4967.54    281.34 o 
   5   0  10    15773.51    15344.15    567.47 o 
   6   0  10      461.09      395.89    106.00 o 
   7   0  10     6325.22     6258.92    355.81 o 
   8   0  10     7040.40     6845.63    390.08 o 
   9   0  10      158.41      137.43     91.43 o 
 -10   1  10     1419.97     1676.00    158.15 o 
  -9   1  10     3144.38     3180.98    173.98 o 
  -8   1  10      408.37      473.42     76.17 o 
  -7   1  10     9530.26     9676.04    320.28 o 
  -6   1  10       50.43       53.86     39.40 o 
  -5   1  10     3814.44     3778.51    174.89 o 
  -4   1  10    26909.04    26160.84    409.96 o 
  -3   1  10     1345.19     1399.67     49.04 o 
  -2   1  10     1331.75     1401.60     77.62 o 
  -1   1  10    21160.72    20082.54    862.76 o 
   0   1  10       35.36       63.61     41.27 o 
   1   1  10      439.49      344.84     44.82 o 
   2   1  10     3922.50     4055.85    131.05 o 
   3   1  10     3268.67     3291.58    117.21 o 
   4   1  10     8524.46     9153.43    406.13 o 
   5   1  10       30.44       41.10     50.33 o 
   6   1  10     7720.06     6867.04    367.88 o 
   7   1  10     8483.48     8686.84    436.88 o 
   8   1  10      438.70      308.67    114.31 o 
   9   1  10      967.22      922.37    180.92 o 
 -11   2  10       57.54       74.24     61.03 o 
  -9   2  10     1439.66     1695.70    134.69 o 
  -8   2  10     3573.57     4008.96    196.41 o 
  -7   2  10     1366.17     1277.49    112.95 o 
  -6   2  10      818.75      792.91     89.38 o 
  -5   2  10    18245.73    18609.85    496.77 o 
  -4   2  10      804.49      918.37     69.76 o 
  -3   2  10       20.69       22.06     22.91 o 
  -2   2  10    24225.65    23812.44   1012.89 o 
  -1   2  10      999.01     1041.40     71.20 o 
   0   2  10      114.23      104.25     30.61 o 
   1   2  10    16104.42    14499.31    517.32 o 
   2   2  10      749.52      760.43     63.23 o 
   3   2  10     1722.55     1818.30     97.41 o 
   4   2  10      881.48     1255.75    161.91 o 
   5   2  10     2348.53     1955.98    202.78 o 
   6   2  10     4560.77     4009.76    282.14 o 
   7   2  10       48.38        3.76     58.75 o 
   8   2  10     3211.28     3164.24    267.80 o 
   9   2  10     6073.41     5565.98    371.52 o 
 -13   3  10      859.97     1218.86    179.33 o 
 -12   3  10       14.27      -29.83     51.12 o 
 -11   3  10     4108.92     4973.12    298.08 o 
 -10   3  10     3928.03     4084.90    197.77 o 
  -9   3  10       26.84      -10.70     41.90 o 
  -8   3  10     7694.46     9271.28    327.12 o 
  -7   3  10     1126.67     1219.65    113.18 o 
  -6   3  10     1573.31     1672.70    121.15 o 
  -5   3  10      386.16      448.15     74.01 o 
  -4   3  10      935.04     1102.84     79.73 o 
  -3   3  10    16344.74    15444.99    419.23 o 
  -2   3  10      518.83      483.96     60.12 o 
  -1   3  10        7.33       21.69     25.42 o 
   0   3  10    18473.71    18227.79    331.28 o 
   1   3  10     5925.06     6362.11    179.01 o 
   2   3  10     3277.36     3259.14    121.24 o 
   3   3  10    15062.60    13923.08    532.74 o 
   4   3  10      176.25      187.64     79.59 o 
   5   3  10      709.64      894.13    153.37 o 
   6   3  10     4249.90     4163.47    292.39 o 
   7   3  10        1.38        0.68     59.32 o 
   8   3  10     3721.33     3724.66    300.25 o 
 -13   4  10      140.87      372.89    117.62 o 
 -12   4  10     3063.37     4170.19    295.80 o 
 -10   4  10       18.67       53.97     42.92 o 
  -9   4  10     9840.86     8903.74    307.53 o 
  -8   4  10     7301.66     7296.40    268.36 o 
  -7   4  10      745.46      682.24     83.80 o 
  -6   4  10     8948.33     8276.50    282.71 o 
  -5   4  10    10028.68     9053.01    296.94 o 
  -3   4  10      635.89      611.28     62.70 o 
  -2   4  10       59.47       23.80     50.61 o 
  -1   4  10    11009.44    10707.36    257.57 o 
   0   4  10     1635.71     1564.44     87.28 o 
   1   4  10      345.47      357.26     50.86 o 
   2   4  10    21419.50    21770.61    428.69 o 
   3   4  10     1707.51     1326.57    167.71 o 
   4   4  10       20.83       78.45     57.95 o 
   5   4  10    12752.96    12042.25    521.24 o 
   6   4  10     1100.59     1003.78    173.63 o 
   7   4  10       26.86       -6.38     66.15 o 
   8   4  10     1183.25     1285.58    207.68 o 
 -13   5  10      374.82      820.92    175.91 o 
 -12   5  10      115.55       90.86     75.83 o 
 -10   5  10     2537.30     2874.93    168.74 o 
  -9   5  10     2415.39     2190.30    141.41 o 
  -8   5  10      552.80      589.90     83.34 o 
  -7   5  10    10748.29    10046.54    332.81 o 
  -6   5  10    10850.85    10166.89    332.35 o 
  -5   5  10      276.33      202.33     57.16 o 
  -4   5  10     4979.34     4899.56    207.91 o 
  -3   5  10    12215.00    11462.32    315.84 o 
  -2   5  10      990.13      986.83     78.27 o 
  -1   5  10     1569.33     1494.77     90.33 o 
   0   5  10      670.45      689.18     68.31 o 
   1   5  10     3478.84     3455.69    135.49 o 
   2   5  10     1595.02     1815.98    100.32 o 
   3   5  10       52.42       94.96     60.91 o 
   4   5  10    12723.63    13086.11    542.65 o 
   5   5  10     5010.14     4898.77    319.03 o 
   6   5  10       12.06       52.49     69.00 o 
   7   5  10     2863.42     2765.28    269.84 o 
 -13   6  10      396.17      480.48    148.36 o 
 -11   6  10      367.80      511.23     92.23 o 
 -10   6  10       60.37       21.41     41.44 o 
  -9   6  10     3996.22     4174.28    207.91 o 
  -8   6  10     5941.00     5846.64    248.21 o 
  -7   6  10     5097.27     4790.94    220.43 o 
  -6   6  10      245.44      292.16     66.27 o 
  -5   6  10     2846.79     2722.59    158.26 o 
  -4   6  10    12883.40    12313.58    384.39 o 
  -3   6  10       62.68       63.64     32.05 o 
  -2   6  10     5243.01     5666.86    288.97 o 
  -1   6  10     8144.85     7873.68    226.38 o 
   0   6  10      245.59      197.97     60.17 o 
   1   6  10     1312.64     1385.99     94.38 o 
   2   6  10     3825.82     4038.50    152.67 o 
   3   6  10     8472.90     8626.61    417.06 o 
   4   6  10     1258.13     1144.17    168.28 o 
   5   6  10        2.39      -14.35     53.29 o 
   6   6  10     5527.75     5350.44    350.80 o 
 -11   7  10     2104.72     2140.31    160.65 o 
 -10   7  10     5181.26     5770.47    262.44 o 
  -9   7  10       38.26      -41.44     31.20 o 
  -8   7  10        3.27       17.08     37.57 o 
  -7   7  10     2358.27     2365.53    156.21 o 
  -6   7  10     1448.71     1411.96    127.98 o 
  -5   7  10     7647.75     7504.53    292.16 o 
  -4   7  10      862.65      874.78    104.07 o 
  -3   7  10     6980.16     6512.81    285.33 o 
  -2   7  10     9713.13    10096.61    738.15 o 
  -1   7  10      285.94      237.33     49.24 o 
   0   7  10     5474.38     5997.24    198.32 o 
   1   7  10    11359.25    11602.39    296.00 o 
   2   7  10      219.29      224.42     82.09 o 
   3   7  10      108.43      220.89     87.67 o 
   4   7  10     4259.07     4588.39    302.64 o 
   5   7  10     1807.05     2052.98    224.87 o 
 -11   8  10     6651.16     6811.93    302.07 o 
 -10   8  10      668.97      674.73    107.25 o 
  -9   8  10     1523.34     1317.00    136.17 o 
  -8   8  10     8737.17     8883.13    343.63 o 
  -7   8  10       11.23       86.65     49.53 o 
  -6   8  10      113.28      112.04     55.45 o 
  -5   8  10     1201.76     1044.77    118.53 o 
  -4   8  10     3175.01     2998.58    180.12 o 
  -3   8  10     6501.43     5480.70    247.87 o 
  -2   8  10     1989.66     2119.81    181.89 o 
  -1   8  10     2974.65     3230.31    146.04 o 
   0   8  10    10195.74     9883.85    275.54 o 
   1   8  10       75.67       22.17     54.60 o 
   2   8  10     2997.03     2890.07    233.98 o 
   3   8  10     8213.26     7990.94    403.97 o 
   4   8  10        1.01      -17.76     54.08 o 
 -11   9  10      277.41      248.55     79.93 o 
 -10   9  10      740.65      584.55    111.24 o 
  -9   9  10     9596.86    10174.29    391.67 o 
  -8   9  10      208.21      185.93     71.39 o 
  -7   9  10     2942.75     3577.10    215.76 o 
  -6   9  10    12598.55    12935.47    445.98 o 
  -5   9  10        4.88      -11.84     41.44 o 
  -4   9  10       49.20      -48.67     32.45 o 
  -3   9  10     3264.32     3314.88    196.41 o 
  -2   9  10       15.02       47.89     36.81 o 
  -1   9  10     1680.66     1631.80    116.58 o 
   0   9  10      611.30      650.86     81.72 o 
   1   9  10     2373.54     2203.08    146.42 o 
   2   9  10     7065.02     7832.67    404.08 o 
   3   9  10       79.40       70.48     70.48 o 
 -11  10  10       43.68       79.70     66.38 o 
 -10  10  10     3202.69     3381.60    219.29 o 
  -9  10  10       91.69        9.68     49.98 o 
  -8  10  10     1563.86     1593.00    159.17 o 
  -7  10  10     4900.44     4794.02    257.09 o 
  -6  10  10      346.98      415.36     96.10 o 
  -5  10  10      111.71      -46.80     47.02 o 
  -4  10  10     6031.44     6371.75    294.89 o 
  -3  10  10      500.64      529.33    102.13 o 
  -2  10  10       19.76        1.82     51.69 o 
  -1  10  10     6140.44     6058.16    225.21 o 
   0  10  10       46.56      111.85     48.07 o 
   1  10  10     2149.67     2392.06    236.14 o 
   2  10  10     1138.17     1134.60    177.28 o 
 -10  11  10     2269.09     2560.68    210.64 o 
  -9  11  10      125.74      146.65     74.58 o 
  -8  11  10     1564.19     1608.71    168.51 o 
  -7  11  10       94.79       67.86     60.12 o 
  -6  11  10       12.70       17.08     53.63 o 
  -5  11  10     6670.08     6459.31    313.00 o 
  -4  11  10      822.55      736.78    123.19 o 
  -3  11  10      755.44      708.54    120.01 o 
  -2  11  10     5385.41     5216.32    275.54 o 
  -1  11  10      500.12      534.00    108.96 o 
   0  11  10      178.76      105.07     54.08 o 
  -8  12  10      925.96      727.33    136.29 o 
  -7  12  10      562.64      425.26    104.29 o 
  -6  12  10     2656.26     3433.63    232.61 o 
  -5  12  10       44.18       57.27     60.23 o 
  -4  12  10      149.88      146.99     75.94 o 
  -3  12  10     4114.00     4156.64    257.78 o 
  -2  12  10      822.48      824.11    135.26 o 
  -1 -12  11     3251.11     3879.85    253.79 o 
   0 -12  11      862.52      777.43    135.38 o 
   1 -12  11        1.42      -17.65     52.83 o 
   2 -12  11     4028.96     4024.79    252.42 o 
   3 -12  11     1438.76     1904.51    186.96 o 
   4 -12  11       51.98       79.70     65.01 o 
  -3 -11  11      599.28      670.57     96.50 o 
  -2 -11  11     1267.52     1331.89    128.65 o 
  -1 -11  11      252.84      109.08     60.46 o 
   0 -11  11       34.71       19.24     50.44 o 
   1 -11  11     5555.45     5714.56    298.99 o 
   2 -11  11     2509.11     2292.88    196.86 o 
   3 -11  11      265.90      345.79     92.79 o 
   4 -11  11     6094.91     5975.64    298.54 o 
   5 -11  11     2031.29     2033.63    183.43 o 
   6 -11  11       83.82      191.51     80.04 o 
  -5 -10  11     2452.59     2891.46    260.62 o 
  -4 -10  11     2791.69     2958.86    166.54 o 
  -3 -10  11      248.40      248.63     64.66 o 
  -2 -10  11      954.03      887.15    104.21 o 
  -1 -10  11     1491.29     1244.02    149.95 o 
   0 -10  11     1405.45     1728.94    169.76 o 
   1 -10  11      509.11      432.55     99.17 o 
   2 -10  11        1.44      -64.05     42.70 o 
   3 -10  11     6757.69     6550.51    306.51 o 
   4 -10  11     3359.94     3328.66    214.17 o 
   5 -10  11      138.31      103.73     62.62 o 
   6 -10  11     4254.67     4348.60    243.54 o 
  -6  -9  11     2726.53     2869.25    162.76 o 
  -5  -9  11     5814.25     5645.22    221.68 o 
  -4  -9  11       12.71       15.26     55.28 o 
  -3  -9  11     1883.66     2320.60    141.30 o 
  -2  -9  11     4010.38     3951.18    179.69 o 
  -1  -9  11       31.58      -17.00     48.73 o 
   0  -9  11      421.40      452.82     96.55 o 
   1  -9  11     3108.28     2603.95    183.08 o 
   2  -9  11     1111.85     1535.04    150.75 o 
   3  -9  11      968.00      917.81    121.94 o 
   4  -9  11       24.29       19.70     47.82 o 
   5  -9  11     4278.91     4877.36    250.72 o 
   7  -9  11        3.53      -18.90     53.97 o 
   8  -9  11     2385.10     2970.91    241.04 o 
  -7  -8  11      315.44      279.67     64.62 o 
  -6  -8  11     2147.73     2195.33    169.14 o 
  -5  -8  11        8.76       43.49     41.27 o 
  -4  -8  11     2063.02     1826.12    127.45 o 
  -3  -8  11     4998.40     4965.90    195.01 o 
  -2  -8  11      205.97      126.44     46.24 o 
  -1  -8  11     3556.16     3703.54    162.38 o 
   0  -8  11     8791.85     8937.56    351.14 o 
   1  -8  11      109.11      107.25     58.75 o 
   2  -8  11      774.67      889.01    118.53 o 
   3  -8  11     6879.07     6645.93    288.86 o 
   4  -8  11     1179.22     1589.24    144.37 o 
   5  -8  11     1572.08     1585.95    106.41 o 
   6  -8  11       90.94      156.33     73.21 o 
   7  -8  11     1661.80     1838.13    194.36 o 
   8  -8  11     3409.31     3581.08    263.81 o 
  -8  -7  11      476.31      421.62    122.28 o 
  -7  -7  11      134.74      182.37     54.18 o 
  -6  -7  11     1886.52     1869.57    148.76 o 
  -5  -7  11       16.67       -6.38     42.70 o 
  -4  -7  11     4497.65     4270.01    336.51 o 
  -3  -7  11      933.32      993.55     93.21 o 
  -2  -7  11     2045.18     2056.27    139.88 o 
  -1  -7  11    19171.88    19389.19    423.57 o 
   0  -7  11      613.37      599.24     99.51 o 
   1  -7  11     3707.88     4254.10    218.61 o 
   2  -7  11    12132.59    12343.52    408.75 o 
   3  -7  11      250.86      257.88     51.12 o 
   4  -7  11      494.05      588.05     69.83 o 
   5  -7  11     1933.42     1873.12    162.87 o 
   6  -7  11      660.62      720.27    123.65 o 
   7  -7  11     1248.49     1041.58    153.48 o 
   8  -7  11      392.91      394.18    109.19 o 
   9  -7  11     1053.95     1115.81    175.91 o 
  -9  -6  11      938.09      807.26    163.50 o 
  -8  -6  11      430.67      411.37    114.31 o 
  -7  -6  11     6617.96     6445.43    226.06 o 
  -6  -6  11     1660.50     1686.58    117.23 o 
  -5  -6  11     2520.26     2143.35    123.95 o 
  -4  -6  11     5648.17     5655.66    195.54 o 
  -3  -6  11       40.77       46.99     33.10 o 
  -2  -6  11     4471.25     3962.51    350.80 o 
  -1  -6  11       72.34       28.96     39.40 o 
   0  -6  11     2124.41     2146.80    150.41 o 
   1  -6  11    12739.04    12499.05    403.63 o 
   2  -6  11      617.96      650.81     67.41 o 
   3  -6  11     2575.94     2718.41    218.49 o 
   4  -6  11    15829.39    16934.86    518.57 o 
   5  -6  11       80.83       29.70     31.10 o 
   6  -6  11        5.98       31.31     56.13 o 
   7  -6  11     3855.61     4442.42    279.52 o 
   8  -6  11       45.39       94.50     67.86 o 
   9  -6  11      152.05      269.05     94.96 o 
 -10  -5  11        3.40        3.64     61.71 o 
  -9  -5  11       95.43       39.51     63.19 o 
  -8  -5  11     7464.00     7093.55    238.25 o 
  -7  -5  11     4589.61     4211.11    292.96 o 
  -6  -5  11       51.96       37.85     34.08 o 
  -5  -5  11    13560.21    13406.29    326.28 o 
  -4  -5  11     2036.11     2096.29    110.99 o 
  -3  -5  11      106.06       68.82     32.58 o 
  -2  -5  11     2589.01     2567.15    117.77 o 
  -1  -5  11     2177.99     2120.99    104.37 o 
   0  -5  11     4402.49     4531.33    166.18 o 
   1  -5  11     2709.64     2606.24    111.35 o 
   2  -5  11       50.16       73.46     33.94 o 
   3  -5  11    17769.00    18426.28    379.87 o 
   4  -5  11      918.28      903.66    112.26 o 
   5  -5  11      149.41       93.71     60.69 o 
   6  -5  11    15129.10    15291.21    565.42 o 
   7  -5  11        8.05       40.31     57.61 o 
   8  -5  11       50.07      129.57     78.33 o 
   9  -5  11     5015.12     4856.64    327.91 o 
 -10  -4  11      627.94      522.50    122.06 o 
  -9  -4  11     2630.38     2498.29    211.78 o 
  -8  -4  11      144.33      252.73     53.76 o 
  -7  -4  11      719.17      808.95     82.35 o 
  -6  -4  11    16510.48    16282.06    367.87 o 
  -5  -4  11     1339.30     1160.35    205.69 o 
  -4  -4  11      240.78      188.35     43.31 o 
  -3  -4  11     9528.72     9311.51    263.13 o 
  -2  -4  11     5305.05     5424.92    166.58 o 
  -1  -4  11     3099.99     2890.57    111.07 o 
   0  -4  11    14249.32    14760.73    310.76 o 
   1  -4  11     3003.32     3289.48    213.14 o 
   2  -4  11     3263.49     3284.68    126.35 o 
   3  -4  11       30.13       52.53     29.08 o 
   4  -4  11      741.48      714.49    138.17 o 
   5  -4  11     8450.67     8852.85    391.67 o 
   6  -4  11        5.06      -35.64     43.95 o 
   7  -4  11     1060.13     1259.50    173.86 o 
   8  -4  11    11717.79    12211.90    532.52 o 
   9  -4  11      549.16      485.15    133.44 o 
 -11  -3  11     2623.13     2630.25    240.58 o 
 -10  -3  11       13.45      -54.54     45.20 o 
  -9  -3  11     1134.69     1171.04    156.67 o 
  -8  -3  11     2270.58     2570.35    127.01 o 
  -7  -3  11     1693.30     1465.47    134.87 o 
  -6  -3  11      119.85      149.95     83.34 o 
  -5  -3  11     1457.50     1578.51     95.14 o 
  -4  -3  11    13037.30    12791.92    555.23 o 
  -3  -3  11     6367.13     6309.52    139.29 o 
  -2  -3  11      148.60      206.43     30.37 o 
  -1  -3  11    21469.53    21011.35    448.38 o 
   0  -3  11     5523.66     5557.49    243.26 o 
   1  -3  11       10.29        6.67     23.47 o 
   2  -3  11     6267.96     6108.45    176.71 o 
   3  -3  11     1304.95     1249.74     78.56 o 
   4  -3  11     4366.04     4317.59    375.51 o 
   5  -3  11       11.01       61.94     55.22 o 
   6  -3  11       38.25      -58.30     46.34 o 
   7  -3  11     7345.28     8225.14    410.80 o 
   8  -3  11      818.09      640.57    138.91 o 
   9  -3  11      158.09      382.34    119.78 o 
 -11  -2  11        5.30       73.78     57.38 o 
 -10  -2  11     3482.20     3446.39    236.71 o 
  -9  -2  11     8279.22     8245.79    451.05 o 
  -8  -2  11        7.74       19.34     34.27 o 
  -7  -2  11      605.24      550.91    113.69 o 
  -6  -2  11     5057.47     4855.54    159.65 o 
  -5  -2  11     2632.85     2619.06    109.88 o 
  -4  -2  11      325.71      441.10     51.35 o 
  -3  -2  11      559.17      534.53     44.85 o 
  -2  -2  11    17523.87    17813.69    280.46 o 
  -1  -2  11     2248.49     2361.16     99.70 o 
   0  -2  11     2649.28     2822.11    115.85 o 
   1  -2  11    18320.82    17902.24    358.43 o 
   2  -2  11     5863.60     5610.92    165.81 o 
   3  -2  11       60.32       91.15     30.69 o 
   4  -2  11     6067.15     6318.58    319.71 o 
   5  -2  11     7254.00     7965.66    377.56 o 
   6  -2  11      700.14      752.15    139.48 o 
   7  -2  11      783.61      693.17    141.64 o 
   8  -2  11     2816.84     2534.61    250.49 o 
   9  -2  11     4289.06     4657.96    331.44 o 
 -12  -1  11      199.31      101.56     58.41 o 
 -11  -1  11     1350.10     1440.08    165.78 o 
 -10  -1  11     3584.47     3676.49    231.70 o 
  -9  -1  11      138.69      147.62     41.32 o 
  -8  -1  11     4624.22     4663.74    160.77 o 
  -7  -1  11     4223.79     4301.28    148.06 o 
  -6  -1  11        1.57      -11.39     31.42 o 
  -5  -1  11      728.86      758.60     60.21 o 
  -4  -1  11     5100.45     5549.40    238.82 o 
  -3  -1  11      665.53      712.21     52.47 o 
  -2  -1  11      612.86      746.67     62.14 o 
  -1  -1  11     6772.65     6677.59    181.56 o 
   0  -1  11     7470.13     7228.56    191.09 o 
   1  -1  11     6758.58     7120.70    227.32 o 
   2  -1  11      423.95      445.68     51.20 o 
   3  -1  11     7571.47     8210.94    207.76 o 
   4  -1  11     9544.31     8976.50    397.14 o 
   5  -1  11       26.25       46.45     61.03 o 
   6  -1  11     6711.54     7215.67    376.07 o 
   7  -1  11     9684.44     9201.37    449.86 o 
   8  -1  11      361.55      356.95    115.11 o 
   9  -1  11     1383.30     1548.02    221.34 o 
 -12   0  11       63.28       51.81     51.01 o 
 -11   0  11     1105.33     1032.36    140.39 o 
 -10   0  11      955.93      942.41    125.81 o 
  -9   0  11     1837.77     1909.36    211.21 o 
  -8   0  11     7175.42     7405.01    205.59 o 
  -7   0  11       21.46       45.27     27.16 o 
  -6   0  11     1548.53     1541.23    145.40 o 
  -5   0  11    13364.51    13170.62    271.62 o 
  -4   0  11      699.42      691.53     43.67 o 
  -3   0  11     6456.92     6301.05    258.23 o 
  -2   0  11    15332.46    16140.83    381.71 o 
  -1   0  11      453.43      529.90     55.39 o 
   0   0  11      339.06      328.09     48.05 o 
   1   0  11     4508.36     4616.01    146.23 o 
   2   0  11     6548.33     6202.89    174.40 o 
   3   0  11     3724.04     3373.96    189.29 o 
   4   0  11       35.30       -9.79     53.29 o 
   5   0  11     9475.64     9576.99    436.99 o 
   6   0  11     9868.99     9386.27    446.33 o 
   7   0  11      269.99      198.46     92.11 o 
   8   0  11     3652.76     3841.59    298.99 o 
   9   0  11     4295.34     4034.92    318.58 o 
 -12   1  11        9.36       -6.26     42.36 o 
  -9   1  11     3249.26     3415.19    186.50 o 
  -8   1  11     2016.04     1926.71    135.83 o 
  -7   1  11       14.99      -33.47     27.55 o 
  -6   1  11     5350.60     5820.11    236.14 o 
  -5   1  11      220.17      344.28     74.86 o 
  -4   1  11     4652.33     4564.03    282.20 o 
  -3   1  11    22349.53    22971.92    438.89 o 
  -2   1  11     1788.25     1771.28    118.75 o 
  -1   1  11      883.92      901.41     69.34 o 
   0   1  11    13109.48    12684.10    675.81 o 
   1   1  11       36.64        8.81     39.28 o 
   2   1  11       48.07       92.05     31.35 o 
   3   1  11     1347.08     1298.32     79.32 o 
   4   1  11     1484.12     1363.34    171.70 o 
   5   1  11     5264.72     5423.77    324.84 o 
   6   1  11      872.86      802.25    153.03 o 
   7   1  11     4334.55     4310.57    306.39 o 
   8   1  11     6954.29     6470.93    393.38 o 
 -11   2  11     1408.67     1707.88    185.59 o 
 -10   2  11        5.83      -14.00     41.67 o 
  -9   2  11     5216.86     5921.44    258.00 o 
  -8   2  11      248.32      347.61     73.55 o 
  -7   2  11      427.13      489.25     83.91 o 
  -6   2  11     4367.61     4110.75    195.04 o 
  -5   2  11     1273.56     1306.76    111.92 o 
  -4   2  11     5168.09     5220.71    166.97 o 
  -3   2  11       11.32      -13.35     31.14 o 
  -2   2  11     1021.38      960.46     95.64 o 
  -1   2  11    23717.51    23703.79   1104.77 o 
   0   2  11     2997.17     3051.19    120.79 o 
   1   2  11     3767.56     4430.35    312.14 o 
   2   2  11    10481.89    11223.58    265.52 o 
   3   2  11       51.85      102.70     63.53 o 
   4   2  11      595.32      546.75    122.28 o 
   5   2  11     4385.75     4033.55    281.80 o 
   6   2  11       44.84       69.34     69.34 o 
   7   2  11     2214.01     2665.20    264.38 o 
   8   2  11      229.35      163.50     95.98 o 
 -12   3  11      804.24      862.93    152.34 o 
  -9   3  11     3229.32     3320.57    190.14 o 
  -8   3  11       38.15       53.17     45.32 o 
  -7   3  11     8859.97     9260.23    329.05 o 
  -6   3  11      970.39      969.62    104.98 o 
  -5   3  11     3703.60     3768.15    187.75 o 
  -4   3  11     7298.25     7274.76    209.46 o 
  -3   3  11      549.68      358.06     53.32 o 
  -2   3  11    10304.95    10055.39    322.62 o 
  -1   3  11      654.41      596.72     62.90 o 
   0   3  11     2599.86     2307.06     82.76 o 
   1   3  11    18121.04    17036.64    452.30 o 
   2   3  11     2687.51     2521.63    240.70 o 
   3   3  11      945.27      858.84    147.11 o 
   4   3  11    14294.57    14724.76    581.82 o 
   5   3  11     1583.48     1629.20    201.87 o 
   6   3  11        0.84        7.06     61.26 o 
   7   3  11     3872.13     3406.42    284.87 o 
   8   3  11        5.29       11.04     69.11 o 
 -13   4  11       14.84      -22.54     58.64 o 
 -12   4  11       23.13       57.84     71.73 o 
 -10   4  11     1215.51     1342.85    122.17 o 
  -9   4  11       10.95       -0.91     31.65 o 
  -8   4  11    10271.38     9230.86    318.80 o 
  -7   4  11     4551.74     4075.45    194.24 o 
  -6   4  11       66.90       58.70     32.75 o 
  -5   4  11    12832.18    13973.87    427.65 o 
  -4   4  11    11442.52    11654.90    440.86 o 
  -3   4  11      610.97      526.82     61.38 o 
  -2   4  11     8400.06     8612.94    230.70 o 
  -1   4  11       32.67       64.83     40.88 o 
   0   4  11     9431.78     9281.19    240.50 o 
   1   4  11       14.79        5.43     27.66 o 
   2   4  11     2396.90     2351.79    111.38 o 
   3   4  11    13461.14    12675.76    524.66 o 
   4   4  11     1572.10      827.07    149.04 o 
   5   4  11     1079.68     1137.22    180.81 o 
   6   4  11     5989.25     6070.03    373.00 o 
   7   4  11      874.48      718.33    159.06 o 
 -11   5  11        2.21       14.46     45.54 o 
 -10   5  11     4586.41     4399.38    214.85 o 
  -9   5  11     2086.44     2085.21    144.26 o 
  -8   5  11      626.81      518.97     81.64 o 
  -7   5  11      547.65      632.71     89.15 o 
  -6   5  11    11029.07    10351.91    341.46 o 
  -5   5  11     8676.93     8059.25    287.83 o 
  -4   5  11       86.84       50.51     72.53 o 
  -3   5  11    12942.50    12805.75    307.79 o 
  -2   5  11     3573.29     3694.12    145.90 o 
  -1   5  11      997.28      987.33     81.17 o 
   0   5  11     1961.49     1685.53    269.22 o 
   1   5  11      278.28      297.20     53.46 o 
   2   5  11    13028.33    13165.64    312.99 o 
   3   5  11       54.29        4.10     54.31 o 
   4   5  11      244.18      237.96     89.38 o 
   5   5  11     8199.75     8894.52    453.50 o 
   6   5  11      764.36      582.16    143.80 o 
 -11   6  11     3274.88     3161.06    191.05 o 
 -10   6  11       15.62       71.73     53.06 o 
  -9   6  11     1745.14     1828.46    139.02 o 
  -8   6  11     1050.18      878.53    106.91 o 
  -7   6  11     1591.81     1509.54    129.80 o 
  -6   6  11     5078.57     4755.65    219.63 o 
  -5   6  11     1524.78     1596.07    122.63 o 
  -4   6  11     4977.54     5242.05    230.11 o 
  -3   6  11     8126.23     7695.72    701.88 o 
  -2   6  11      176.19      113.70     42.31 o 
  -1   6  11     7006.69     7348.26    222.78 o 
   0   6  11     4498.99     4586.62    219.41 o 
   1   6  11      506.93      614.84     70.48 o 
   2   6  11     1985.63     1700.14    191.85 o 
   3   6  11     3402.99     3424.41    260.85 o 
   4   6  11     5421.76     5132.52    328.37 o 
   5   6  11        2.90      -52.49     51.58 o 
   6   6  11       10.05       -4.78     62.62 o 
 -11   7  11      134.76       55.34     49.76 o 
 -10   7  11     1729.22     1837.79    155.19 o 
  -9   7  11    10471.72    10412.03    377.56 o 
  -8   7  11      567.61      664.25    101.45 o 
  -7   7  11        3.56       -9.91     33.25 o 
  -5   7  11     5048.93     5254.35    241.49 o 
  -4   7  11     2909.20     3095.36    179.10 o 
  -3   7  11       11.76       64.00     36.04 o 
  -2   7  11    10314.40    10567.56    288.02 o 
  -1   7  11     4267.05     4677.97    177.92 o 
   0   7  11        4.19       23.90     31.80 o 
   1   7  11     6192.08     6292.60    462.38 o 
   2   7  11     7537.74     7394.43    386.55 o 
   3   7  11      527.93      652.30    138.57 o 
   4   7  11     1290.13     1293.21    187.75 o 
   5   7  11     3039.28     3398.79    275.88 o 
 -11   8  11      722.73      776.17    114.43 o 
 -10   8  11     5718.19     5616.30    272.58 o 
  -9   8  11      255.75      382.56     88.58 o 
  -8   8  11      763.32      759.66    112.38 o 
  -7   8  11    13651.50    13191.31    445.30 o 
  -6   8  11       16.73       40.99     43.27 o 
  -5   8  11       72.24      122.97     59.55 o 
  -4   8  11     1154.26     1311.88    132.53 o 
  -3   8  11     3775.82     4219.79    181.43 o 
  -2   8  11     1240.95     1432.00    110.09 o 
  -1   8  11     1240.97     1237.61    104.61 o 
   0   8  11     5983.61     5958.74    209.78 o 
   1   8  11     7215.99     7465.09    425.95 o 
   2   8  11      183.25      255.95     91.31 o 
   3   8  11     2392.19     2269.43    229.88 o 
   4   8  11     6213.45     6026.76    363.89 o 
 -11   9  11      798.92      814.09    124.56 o 
 -10   9  11      243.64      170.10     75.94 o 
  -9   9  11     1047.56     1142.00    138.11 o 
  -8   9  11     6494.15     6330.20    294.78 o 
  -7   9  11      680.08      511.11    101.68 o 
  -6   9  11     2178.73     2576.39    181.04 o 
  -5   9  11     9232.98     8859.91    353.30 o 
  -4   9  11      138.18      156.33     68.66 o 
  -3   9  11      331.39      209.39     70.59 o 
  -2   9  11     7841.06     7496.12    247.57 o 
  -1   9  11     1936.36     1938.90    129.27 o 
   0   9  11      925.17     1000.99    121.03 o 
   1   9  11      465.49      456.23    123.76 o 
   2   9  11     1650.77     2009.95    221.23 o 
   3   9  11     3798.48     4105.51    300.93 o 
 -10  10  11       27.66        7.40     54.99 o 
  -9  10  11     1139.39     1138.81    144.60 o 
  -8  10  11      189.85      100.42     62.96 o 
  -7  10  11      279.58      317.44     87.33 o 
  -6  10  11     6037.55     6165.33    297.97 o 
  -5  10  11      267.71      365.94     92.11 o 
  -4  10  11      199.90      246.62     76.40 o 
  -3  10  11     7920.32     7917.84    338.05 o 
  -2  10  11       91.31       85.17     68.43 o 
  -1  10  11        2.45      -18.72     40.82 o 
   0  10  11     5185.78     5754.72    220.58 o 
   1  10  11       11.22       -0.23     62.74 o 
  -9  11  11     1365.55     1483.01    167.83 o 
  -8  11  11      127.93      102.02     67.06 o 
  -7  11  11     1409.57     1507.15    164.98 o 
  -6  11  11       84.34      144.71     67.86 o 
  -5  11  11      247.98      116.59     68.43 o 
  -4  11  11     5108.78     5102.23    280.55 o 
  -3  11  11      175.38       62.17     55.79 o 
  -2  11  11      134.15      106.46     67.75 o 
  -1  11  11     5432.23     6139.10    409.78 o 
   0  11  11      255.61      261.01     65.09 o 
  -7  12  11     1164.51     1277.04    167.03 o 
  -6  12  11      197.54      162.13     79.13 o 
  -5  12  11     1941.87     1682.60    180.58 o 
  -4  12  11        6.04      -27.90     50.78 o 
  -3  12  11        5.21       15.14     52.60 o 
   1 -12  12     1213.76     1375.07    170.67 o 
   2 -12  12      177.96      153.25     81.30 o 
  -3 -11  12      643.21      711.85    135.49 o 
  -2 -11  12      646.12      669.10     98.20 o 
  -1 -11  12     2053.12     1821.51    188.55 o 
   0 -11  12      917.13     1285.92    162.25 o 
   1 -11  12      141.16       14.46     53.29 o 
   2 -11  12     5842.78     5719.12    302.52 o 
   3 -11  12     1231.99     1337.04    159.63 o 
   4 -11  12        7.42       60.23     59.32 o 
   5 -11  12     4457.28     4351.56    258.80 o 
  -4 -10  12     2260.73     2292.47    155.63 o 
  -3 -10  12     2258.44     2357.94    155.43 o 
  -2 -10  12       66.64       -3.16     32.96 o 
  -1 -10  12      234.79      249.69     82.21 o 
   0 -10  12     1465.12     1259.05    152.80 o 
   1 -10  12      413.67      284.76     89.38 o 
   2 -10  12        2.23       16.40     48.28 o 
   3 -10  12      215.42      263.35     80.38 o 
   4 -10  12     3680.83     3647.57    228.06 o 
   5 -10  12     1196.05     1388.16    155.08 o 
  -6  -9  12      242.39      259.53    111.47 o 
  -5  -9  12     3114.80     2974.91    245.25 o 
  -4  -9  12     3525.97     3670.90    177.60 o 
  -3  -9  12       91.34       57.09     42.87 o 
  -2  -9  12     2101.18     2009.08    137.94 o 
  -1  -9  12     5774.15     6096.79    296.15 o 
   0  -9  12      139.01      115.91     62.51 o 
   1  -9  12     1695.45     1703.55    163.73 o 
   2  -9  12     5067.42     5382.44    271.33 o 
   3  -9  12     1539.91     1601.65    158.61 o 
   4  -9  12      422.51      529.44    104.86 o 
   5  -9  12      427.02      314.02     82.43 o 
   7  -9  12     2217.14     2479.04    224.87 o 
  -7  -8  12     1395.81     1349.60    206.88 o 
  -6  -8  12       94.07      111.50     47.74 o 
  -5  -8  12     1850.38     1674.95    126.96 o 
  -4  -8  12       37.78       88.48     43.05 o 
  -3  -8  12     1024.14      909.69    181.04 o 
  -2  -8  12     7009.56     6973.63    236.16 o 
  -1  -8  12      121.65      181.04     69.11 o 
   0  -8  12     5429.45     5231.01    260.28 o 
   1  -8  12     9250.25     8759.71    348.52 o 
   2  -8  12        0.07       43.38     50.78 o 
   3  -8  12      451.56      382.68     84.82 o 
   4  -8  12     3167.81     3287.21    200.28 o 
   5  -8  12      146.98      145.12    104.58 o 
   6  -8  12      401.78      344.54     97.12 o 
   7  -8  12      155.48      198.46     87.78 o 
   8  -8  12     1150.84      942.52    160.31 o 
  -8  -7  12     5424.44     5422.40    355.58 o 
  -7  -7  12      726.02      697.20     91.35 o 
  -6  -7  12       38.12      -12.20     33.43 o 
  -5  -7  12     3698.00     3728.05    168.63 o 
  -4  -7  12      303.07      285.97     60.65 o 
  -3  -7  12     2389.51     2443.64    242.92 o 
  -2  -7  12      830.84      860.49     89.29 o 
  -1  -7  12     3898.37     4251.82    228.74 o 
   0  -7  12     9428.66    10312.17    377.10 o 
   1  -7  12       66.51       30.40     43.04 o 
   2  -7  12     1335.96     1215.21    128.55 o 
   3  -7  12    14006.50    14618.76    462.04 o 
   4  -7  12       41.53       53.59     36.70 o 
   5  -7  12     2320.56     2284.66    255.61 o 
   6  -7  12     2782.01     3009.74    230.22 o 
   7  -7  12       68.42       79.70     61.94 o 
   8  -7  12       45.09       53.29     67.63 o 
  -9  -6  12     3575.90     4066.46    301.61 o 
  -8  -6  12      905.25      999.12    105.81 o 
  -7  -6  12      240.82      187.70     53.80 o 
  -6  -6  12     9048.47     9409.70    384.39 o 
  -5  -6  12      182.75      103.39     42.77 o 
  -4  -6  12        0.25       24.75     33.17 o 
  -3  -6  12     2103.41     2085.21    115.28 o 
  -2  -6  12      109.55       12.06     49.07 o 
  -1  -6  12     1417.57     1438.60    136.40 o 
   0  -6  12      912.09      986.81    118.53 o 
   1  -6  12       14.99       55.90     43.61 o 
   2  -6  12    10174.81    11159.75    276.00 o 
   3  -6  12      470.35      448.78     62.34 o 
   4  -6  12      933.56     1126.12     89.73 o 
   5  -6  12    13082.83    12914.87    499.04 o 
   6  -6  12      741.05      698.64    135.15 o 
   7  -6  12      643.51      931.25    156.90 o 
   8  -6  12     5382.12     5939.09    355.58 o 
   9  -6  12        0.29      -28.35     67.75 o 
 -10  -5  12     1203.42      716.85    154.96 o 
  -9  -5  12        0.27       43.95     61.71 o 
  -8  -5  12       98.51       62.86     39.86 o 
  -7  -5  12    10927.65    10487.75    296.39 o 
  -6  -5  12      467.73      530.71     73.89 o 
  -5  -5  12     1161.33     1129.17     98.32 o 
  -4  -5  12     9301.30     9243.29    255.67 o 
  -3  -5  12     4370.08     4323.91    368.33 o 
  -2  -5  12       10.30        6.80     28.54 o 
  -1  -5  12    10502.92    10733.56    367.54 o 
   0  -5  12     4555.03     4771.24    222.82 o 
   1  -5  12     1456.30     1476.10     91.70 o 
   2  -5  12     1237.53     1208.99     86.14 o 
   3  -5  12      391.37      315.72     55.16 o 
   4  -5  12     9782.90    10218.49    326.60 o 
   5  -5  12       29.13       19.81     50.33 o 
   6  -5  12     3031.22     2724.86    219.52 o 
   7  -5  12    10919.14    11180.34    496.08 o 
   8  -5  12      448.18      438.24    125.47 o 
   9  -5  12      245.36      128.32     96.44 o 
 -10  -4  12     1579.31     1725.30    204.95 o 
  -9  -4  12     2244.32     2041.94    206.99 o 
  -8  -4  12     3058.00     2852.47    143.58 o 
  -7  -4  12        1.42       35.85     32.03 o 
  -6  -4  12      871.03      672.88     76.30 o 
  -5  -4  12    17919.09    17802.12    389.11 o 
  -4  -4  12     3586.61     3702.43    143.70 o 
  -3  -4  12       65.14       33.83     32.27 o 
  -2  -4  12    15551.74    15059.26    325.07 o 
  -1  -4  12     3145.07     3219.92    205.46 o 
   0  -4  12       32.25       39.31     27.83 o 
   1  -4  12     7818.42     7820.79    212.70 o 
   2  -4  12     1254.87     1234.07    281.91 o 
   3  -4  12     2511.48     2713.64    146.88 o 
   4  -4  12     1583.92     1533.77    150.81 o 
   5  -4  12       20.80      -27.67     41.90 o 
   6  -4  12     4334.46     4239.41    282.26 o 
   7  -4  12      190.94      201.53     87.78 o 
   8  -4  12       48.03       65.24     73.32 o 
   9  -4  12     5621.38     5368.32    360.48 o 
 -11  -3  12     3532.33     3519.26    266.88 o 
 -10  -3  12     3016.07     2918.54    231.47 o 
  -9  -3  12      102.27      137.24     44.12 o 
  -8  -3  12     2284.90     2529.94    128.31 o 
  -7  -3  12     4524.46     4406.18    167.44 o 
  -6  -3  12     3268.38     3348.18    141.32 o 
  -5  -3  12      129.08      129.64     48.22 o 
  -4  -3  12      109.45       88.73     33.51 o 
  -3  -3  12    14551.70    14160.63    465.51 o 
  -2  -3  12     2972.16     3079.99     94.05 o 
  -1  -3  12      427.79      322.13     49.26 o 
   0  -3  12    17110.96    17326.84    357.81 o 
   1  -3  12     3969.05     3854.25    196.98 o 
   2  -3  12      228.01      206.03     44.44 o 
   3  -3  12    10659.39    11066.85    265.94 o 
   4  -3  12     2981.66     3348.98    130.76 o 
   5  -3  12      505.04      536.84    115.45 o 
   6  -3  12     1652.43     1603.13    192.76 o 
   7  -3  12      463.66      427.99    116.93 o 
   8  -3  12     3719.46     3478.15    278.95 o 
   9  -3  12       82.26      -57.50     72.53 o 
 -11  -2  12     1789.14     1966.68    203.69 o 
 -10  -2  12      165.36      126.16     66.04 o 
  -9  -2  12     4356.38     4707.07    177.49 o 
  -8  -2  12     8385.93     8358.36    239.32 o 
  -7  -2  12      359.24      452.94     61.43 o 
  -6  -2  12     1239.86     1169.24     83.08 o 
  -5  -2  12     4318.95     4198.25    145.16 o 
  -4  -2  12     2706.04     2607.33    181.95 o 
  -3  -2  12      391.10      527.02     55.83 o 
  -2  -2  12     3450.62     3449.19    262.27 o 
  -1  -2  12     5195.37     4464.28    166.75 o 
   0  -2  12     2837.44     2641.38    113.04 o 
   1  -2  12      319.97      445.19     70.71 o 
   2  -2  12    17569.88    17302.13    360.43 o 
   3  -2  12    11777.49    11468.23    269.23 o 
   4  -2  12     1278.22     1411.05    167.14 o 
   5  -2  12    12901.06    13513.65    538.89 o 
   6  -2  12     6297.89     5641.35    336.11 o 
   7  -2  12      430.58      559.16    131.28 o 
   8  -2  12     2524.35     2813.33    272.69 o 
   9  -2  12      364.32      420.37    126.16 o 
 -12  -1  12      279.79      218.84     87.44 o 
 -11  -1  12     1173.78     1301.52    164.07 o 
 -10  -1  12     2269.27     2177.55    176.94 o 
  -9  -1  12     5488.46     5542.69    188.60 o 
  -8  -1  12     2340.14     2521.75    117.75 o 
  -7  -1  12     4506.76     4635.67    157.51 o 
  -6  -1  12     9277.96     9232.46    230.74 o 
  -5  -1  12        9.57       10.02     34.16 o 
  -4  -1  12     6852.12     6621.30    184.70 o 
  -3  -1  12    14180.76    14277.49    306.95 o 
  -2  -1  12     1063.05      901.89    101.05 o 
  -1  -1  12        5.64        5.44     22.24 o 
   0  -1  12     6518.95     6312.54    182.60 o 
   1  -1  12     6690.15     6174.94    180.68 o 
   2  -1  12     1759.46     1715.87     92.23 o 
   3  -1  12       25.20       -8.76     25.73 o 
   4  -1  12    13050.71    13950.41    537.75 o 
   5  -1  12     5607.67     6291.71    347.61 o 
   6  -1  12       12.82       11.39     63.53 o 
   7  -1  12     8335.37     7992.30    427.54 o 
   8  -1  12     2748.64     2556.47    263.01 o 
 -12   0  12     2936.17     2897.47    223.16 o 
 -11   0  12       78.46      156.44     71.16 o 
 -10   0  12      673.71      750.67     99.85 o 
  -9   0  12      859.58      825.40     77.75 o 
  -8   0  12     1664.22     1579.06     93.31 o 
  -7   0  12     7815.18     8259.33    216.29 o 
  -6   0  12        0.50        9.68     36.66 o 
  -5   0  12     5374.99     5324.03    225.44 o 
  -4   0  12    13377.47    13009.48    291.96 o 
  -3   0  12     1890.45     1968.60    122.97 o 
  -2   0  12     4357.91     4110.59    346.13 o 
  -1   0  12    11076.57    10374.46    402.15 o 
   0   0  12      209.54      191.69     75.66 o 
   1   0  12      444.86      374.96     51.53 o 
   2   0  12     4005.81     3756.44    136.43 o 
   3   0  12     4527.05     3938.72    138.61 o 
   4   0  12     3546.60     3662.72    258.46 o 
   5   0  12     1422.69     1420.39    184.56 o 
   6   0  12     7841.75     7787.36    413.31 o 
   7   0  12     4770.68     4644.52    323.02 o 
   8   0  12        1.40       -1.02     70.02 o 
 -12   1  12      367.45      403.29    101.33 o 
 -11   1  12      257.90      261.08     78.90 o 
 -10   1  12     6435.54     6303.65    202.90 o 
  -9   1  12      350.86      574.56     67.52 o 
  -8   1  12      665.36      721.26     68.22 o 
  -7   1  12      704.65      934.55    104.86 o 
  -6   1  12     3188.86     2887.45    165.21 o 
  -5   1  12     5252.10     5214.84    224.30 o 
  -4   1  12       60.31       93.92     43.21 o 
  -3   1  12     1760.36     1483.61     89.35 o 
  -2   1  12    14485.61    14707.23    323.78 o 
  -1   1  12      272.43      426.61     54.96 o 
   0   1  12     2342.84     2244.28    104.44 o 
   1   1  12    17378.76    16763.96    354.65 o 
   2   1  12     1281.92     1248.63     81.07 o 
   3   1  12      237.51      257.09     89.95 o 
   4   1  12     5867.21     5719.23    332.58 o 
   5   1  12      709.23      721.64    148.36 o 
   6   1  12     2384.19     2488.38    248.78 o 
   7   1  12     1083.57     1394.31    209.39 o 
   8   1  12     5536.33     5037.90    357.06 o 
 -10   2  12     1803.78     1756.38    150.07 o 
  -9   2  12        3.43       66.27     46.68 o 
  -8   2  12     4667.54     4845.48    230.79 o 
  -7   2  12        7.41       36.78     39.74 o 
  -6   2  12      826.42      863.05    103.61 o 
  -5   2  12     8290.52     8012.80    294.44 o 
  -4   2  12       19.62       15.53     29.02 o 
  -3   2  12     7261.33     7142.50    207.34 o 
  -2   2  12       31.81       63.19     31.19 o 
  -1   2  12      773.10      755.76     92.23 o 
   0   2  12    21153.73    20160.57    411.96 o 
   1   2  12     5216.31     5341.32    171.73 o 
   2   2  12     8848.58     8942.91    236.05 o 
   3   2  12    15057.02    14610.11    571.46 o 
   4   2  12     1242.94     1241.74    180.35 o 
   5   2  12      136.28      108.96     74.92 o 
   6   2  12     6539.53     6245.60    380.40 o 
   7   2  12      386.43      292.84    109.30 o 
   8   2  12      957.41     1037.93    196.63 o 
 -12   3  12     2208.33     3283.68    270.87 o 
 -10   3  12      269.26      244.00     72.98 o 
  -9   3  12    11456.42    12218.28    417.06 o 
  -8   3  12      881.47      848.59    109.99 o 
  -7   3  12        5.66       66.61     47.37 o 
  -6   3  12    13315.20    13265.66    421.39 o 
  -5   3  12     4024.48     4549.79    216.33 o 
  -4   3  12      608.26      767.46     75.61 o 
  -3   3  12     3407.43     3410.72    154.39 o 
  -2   3  12      437.10      485.47     62.59 o 
  -1   3  12    12650.95    12560.92    300.28 o 
   0   3  12      935.03      859.23     76.33 o 
   1   3  12     9609.77     9366.28    246.50 o 
   2   3  12    18069.05    17842.47    377.99 o 
   3   3  12      997.21     1029.85    163.16 o 
   4   3  12      794.57      727.44    150.75 o 
   5   3  12    11334.29    11116.01    520.79 o 
   6   3  12     1028.87      896.29    177.62 o 
   7   3  12        4.72      -19.36     66.95 o 
 -11   4  12      449.31      495.06     91.77 o 
 -10   4  12     5538.11     5615.73    252.99 o 
  -9   4  12      339.23      346.36     73.89 o 
  -8   4  12      963.67     1025.75    108.28 o 
  -7   4  12    11810.66    12473.67    417.52 o 
  -6   4  12     3539.21     3890.66    204.60 o 
  -5   4  12       53.49        3.64     37.12 o 
  -4   4  12    10876.34    11196.24    513.27 o 
  -3   4  12     9495.98     9266.23    256.49 o 
  -2   4  12      672.64      692.48    148.02 o 
  -1   4  12     7244.98     7129.79    209.44 o 
   0   4  12     1546.42     1400.57     94.09 o 
   1   4  12    16362.52    16668.36    420.48 o 
   2   4  12     1100.40     1038.05    159.29 o 
   3   4  12        6.95       37.57     58.98 o 
   4   4  12    11244.07    11560.86    523.41 o 
   5   4  12     1264.99     1259.85    190.83 o 
   6   4  12      240.46      147.79     94.16 o 
 -11   5  12      610.79      754.77    106.46 o 
 -10   5  12     1973.82     1990.25    147.22 o 
  -9   5  12      214.56      139.48     51.58 o 
  -8   5  12     5229.51     5034.26    229.88 o 
  -7   5  12      648.49      652.30     91.09 o 
  -6   5  12       20.90       30.29     34.61 o 
  -5   5  12     9964.14     9786.83    333.49 o 
  -4   5  12     3874.70     4051.70    157.88 o 
  -3   5  12      794.85      785.72     77.64 o 
  -2   5  12    21055.03    21356.63    447.80 o 
  -1   5  12     7431.46     7089.77    215.72 o 
   0   5  12       39.98      -12.32     29.50 o 
   1   5  12     3666.55     3813.69    176.31 o 
   2   5  12     2232.35     2007.33    212.46 o 
   3   5  12     5930.79     5672.09    342.94 o 
   4   5  12       77.26       65.24     72.41 o 
   5   5  12        0.44       18.22     66.72 o 
   6   5  12     6207.48     6445.42    404.65 o 
 -11   6  12     2539.61     2611.80    176.94 o 
 -10   6  12     5254.45     5394.85    255.61 o 
  -9   6  12     1904.26     1723.71    145.06 o 
  -8   6  12      245.53      247.07     63.42 o 
  -7   6  12     3669.53     3618.31    194.70 o 
  -6   6  12     4670.57     4371.26    214.97 o 
  -5   6  12       64.95      -35.52     23.68 o 
  -4   6  12      683.40      563.35     72.55 o 
  -3   6  12     7351.54     7677.37    340.15 o 
  -2   6  12     4726.21     4536.16    273.03 o 
  -1   6  12     2685.87     2662.42    130.46 o 
   0   6  12    17080.44    17931.25    403.20 o 
   1   6  12     8275.76     8137.16    240.22 o 
   2   6  12      686.55      493.80    120.46 o 
   3   6  12     3467.27     3674.56    275.31 o 
   4   6  12     1646.57     2147.60    238.42 o 
   5   6  12     2697.15     2494.87    255.50 o 
 -11   7  12     5308.63     4718.64    248.55 o 
 -10   7  12      138.29      119.44     62.05 o 
  -9   7  12     1601.08     1694.22    149.15 o 
  -8   7  12     9465.11     8537.23    333.38 o 
  -7   7  12      672.36      624.74     99.51 o 
  -6   7  12     3103.35     3018.05    182.74 o 
  -5   7  12      682.38      614.27     97.46 o 
  -4   7  12     4584.49     4806.88    232.27 o 
  -3   7  12      720.38      732.12     83.33 o 
  -2   7  12       32.06       10.14     32.12 o 
  -1   7  12    13681.79    13699.35    345.90 o 
   0   7  12     8232.94     8080.72    247.57 o 
   1   7  12      115.59       89.23     52.55 o 
   2   7  12     4782.26     4619.93    308.22 o 
   3   7  12     5536.57     5632.70    348.18 o 
   4   7  12      599.42      508.72    132.08 o 
 -11   8  12        5.56      -23.68     49.76 o 
 -10   8  12     2507.34     2381.24    177.51 o 
  -9   8  12     6427.50     6177.63    290.45 o 
  -8   8  12       39.88       36.09     46.80 o 
  -7   8  12     4789.66     4955.70    251.29 o 
  -6   8  12     9237.80     9479.07    364.46 o 
  -5   8  12      193.81      287.38     75.26 o 
  -4   8  12       10.43       39.40     46.68 o 
  -3   8  12     7406.26     7248.60    242.26 o 
  -2   8  12     3169.31     3221.85    154.75 o 
  -1   8  12      117.34      155.84     51.19 o 
   0   8  12      570.27      663.97     83.71 o 
   1   8  12     4472.80     4279.72    300.13 o 
   2   8  12     4254.85     4810.53    321.76 o 
   3   8  12      334.77      516.12    132.87 o 
 -11   9  12      154.61      203.58     79.59 o 
 -10   9  12     2353.88     2452.29    196.63 o 
  -9   9  12      167.08      165.89     71.28 o 
  -8   9  12     1070.33      949.01    130.94 o 
  -7   9  12     6150.95     6604.71    306.39 o 
  -6   9  12      163.90       95.98     62.17 o 
  -5   9  12     1463.75     1782.34    165.89 o 
  -4   9  12     7493.49     7846.11    332.13 o 
  -3   9  12       10.87      -30.86     41.79 o 
  -2   9  12     1500.44     1478.09    118.92 o 
  -1   9  12     6761.59     7581.47    254.75 o 
   0   9  12       62.74       33.38     41.11 o 
   1   9  12      595.49      493.12    126.95 o 
   2   9  12      845.49      853.48    164.07 o 
 -10  10  12     1911.19     2152.38    195.61 o 
  -9  10  12       66.09      110.22     63.99 o 
  -8  10  12     1290.86     1480.73    166.35 o 
  -7  10  12      209.90      140.39     69.91 o 
  -6  10  12      977.94      691.80    118.53 o 
  -5  10  12     5606.88     5401.11    281.80 o 
  -4  10  12       32.83       86.76     61.14 o 
  -3  10  12     3354.63     3146.60    212.57 o 
  -2  10  12    11355.20    11435.10    450.77 o 
  -1  10  12      164.51       20.14     70.76 o 
   0  10  12       50.19       65.94     46.51 o 
   1  10  12     4230.31     4748.70    330.65 o 
  -8  11  12     1610.04     1748.18    182.06 o 
  -7  11  12      110.28       79.59     63.87 o 
  -6  11  12     1607.00     1997.54    189.12 o 
  -5  11  12      157.02      153.48     74.69 o 
  -4  11  12      440.52      466.02    106.80 o 
  -3  11  12     6170.14     7111.27    340.32 o 
  -2  11  12      452.35      531.49    117.05 o 
  -2 -11  13     1362.26     1447.71    177.39 o 
  -1 -11  13      838.72      961.08    145.51 o 
   0 -11  13      835.69      798.60    135.04 o 
   1 -11  13        1.39       91.54     64.22 o 
   2 -11  13        0.79       76.97     59.89 o 
   3 -11  13     3839.96     4013.97    253.11 o 
   4 -11  13      256.28      231.02     82.66 o 
  -4 -10  13       19.05       54.08     51.74 o 
  -3 -10  13     2255.84     1960.66    292.22 o 
  -2 -10  13     5944.29     5962.00    272.69 o 
  -1 -10  13      229.03      282.26     84.82 o 
   0 -10  13     2259.34     2268.75    196.18 o 
   1 -10  13     2554.95     2385.34    201.07 o 
   2 -10  13      546.84      502.12    105.77 o 
   3 -10  13       67.54       97.69     64.44 o 
   4 -10  13      277.91      285.10     82.09 o 
   5 -10  13     2389.16     2854.21    204.03 o 
  -5  -9  13       50.39       67.06     47.60 o 
  -4  -9  13      782.78      825.77    102.63 o 
  -3  -9  13     5826.84     5598.50    316.64 o 
  -2  -9  13       10.72      -20.24     35.73 o 
  -1  -9  13     4856.31     4454.72    254.47 o 
   0  -9  13     4667.94     4677.54    258.57 o 
   1  -9  13       13.30       15.03     44.18 o 
   2  -9  13     1867.17     2432.25    184.22 o 
   3  -9  13     1684.49     1936.05    172.38 o 
   4  -9  13      405.48      446.55     96.78 o 
   5  -9  13      138.47       62.39     62.85 o 
  -7  -8  13        3.15        1.03     44.58 o 
  -6  -8  13     1894.69     1691.65    132.76 o 
  -5  -8  13       23.02       42.91     41.32 o 
  -4  -8  13     1578.56     1588.22    123.98 o 
  -3  -8  13     1798.20     1699.21    126.32 o 
  -2  -8  13     2816.47     2717.11    144.72 o 
  -1  -8  13     3726.20     3402.32    215.65 o 
   0  -8  13      367.99      365.83     86.65 o 
   1  -8  13     2953.60     3016.11    198.80 o 
   2  -8  13     8947.53     9156.62    362.64 o 
   3  -8  13      742.63      457.94     96.21 o 
   4  -8  13      761.43      843.58    120.35 o 
   5  -8  13     4504.38     4767.94    245.48 o 
   6  -8  13        3.67      -17.53     64.90 o 
   7  -8  13        1.05      110.44     81.07 o 
  -8  -7  13      943.53     1065.49    113.56 o 
  -7  -7  13     3632.84     3992.30    186.98 o 
  -6  -7  13      320.49      378.00     70.80 o 
  -5  -7  13        3.35       20.22     36.40 o 
  -4  -7  13     6112.74     6313.89    222.13 o 
  -3  -7  13      107.23       96.25     45.77 o 
  -2  -7  13       33.26      -10.19     32.31 o 
  -1  -7  13     3246.66     3001.54    196.75 o 
   0  -7  13      671.15      921.46    122.40 o 
   1  -7  13     7543.79     7201.10    307.87 o 
   2  -7  13      263.06      164.18     60.69 o 
   3  -7  13     1952.66     1955.52    160.43 o 
   4  -7  13     6967.47     7296.59    227.79 o 
   5  -7  13      843.48      894.13    143.58 o 
   6  -7  13     1337.17      968.25    155.19 o 
   7  -7  13     5267.84     5344.07    331.56 o 
   8  -7  13       41.28       74.81     70.71 o 
  -8  -6  13     5354.93     5182.74    213.71 o 
  -7  -6  13      172.02      232.80     58.77 o 
  -6  -6  13     1010.31     1093.35    210.75 o 
  -5  -6  13     7465.47     7638.24    393.32 o 
  -4  -6  13     2232.91     2310.50    129.25 o 
  -3  -6  13     2520.68     2732.54    232.44 o 
  -2  -6  13    10840.93    11031.13    289.96 o 
  -1  -6  13      445.88      522.38     95.64 o 
   0  -6  13      728.83      564.51     98.03 o 
   1  -6  13     5183.95     5250.59    248.10 o 
   2  -6  13      915.44     1044.99    120.92 o 
   3  -6  13     7652.11     7575.31    225.51 o 
   4  -6  13      383.73      419.94     70.99 o 
   5  -6  13     1830.65     2230.83    208.70 o 
   6  -6  13     4397.07     4159.37    280.09 o 
   7  -6  13       16.81      -18.10     64.90 o 
   8  -6  13      805.66      790.41    157.81 o 
  -9  -5  13      764.69      778.22    154.39 o 
  -8  -5  13       93.30      205.72     70.76 o 
  -7  -5  13       13.24       24.75     35.26 o 
  -6  -5  13     3733.64     4270.10    174.86 o 
  -5  -5  13     1522.29     1755.68    115.30 o 
  -4  -5  13     2357.68     2297.30    151.15 o 
  -3  -5  13    12602.81    12869.82    313.03 o 
  -2  -5  13     1351.74     1205.76    127.86 o 
  -1  -5  13      328.03      245.37     69.45 o 
   0  -5  13    15314.89    15045.96    466.25 o 
   1  -5  13     1709.26     1867.10    102.75 o 
   2  -5  13      868.81      793.42     77.99 o 
   3  -5  13     1659.58     1619.86    225.84 o 
   4  -5  13       12.87       43.32     34.05 o 
   5  -5  13     1458.78     1531.51    180.24 o 
   6  -5  13     1038.87     1441.68    188.09 o 
   7  -5  13      346.71      368.79    111.24 o 
   8  -5  13     5982.42     6535.48    394.52 o 
 -10  -4  13       37.19       26.87     62.51 o 
  -9  -4  13     2448.68     2695.71    227.03 o 
  -8  -4  13      719.38      743.75    103.27 o 
  -7  -4  13      915.09      910.18    140.62 o 
  -6  -4  13     4253.75     4591.52    175.40 o 
  -5  -4  13      196.98      164.29     45.08 o 
  -4  -4  13     7362.92     7221.14    299.45 o 
  -3  -4  13      549.35      377.78     79.59 o 
  -2  -4  13       28.26       27.67     38.71 o 
  -1  -4  13    12710.92    12537.31    406.48 o 
   0  -4  13     3679.61     3655.69    139.63 o 
   1  -4  13      387.27      379.15     55.98 o 
   2  -4  13     9116.66     9034.38    507.92 o 
   3  -4  13     1063.40      939.54    105.66 o 
   4  -4  13        7.02       39.44     31.36 o 
   5  -4  13     6271.36     6322.91    347.38 o 
   6  -4  13       16.12        8.20     58.64 o 
   7  -4  13     5027.99     4832.39    321.88 o 
   8  -4  13      106.30      -22.66     64.22 o 
 -10  -3  13     3005.02     3157.30    241.04 o 
  -9  -3  13     3199.23     3395.33    156.71 o 
  -8  -3  13       69.60       95.74     40.14 o 
  -7  -3  13     4494.56     4455.86    170.14 o 
  -6  -3  13     7529.23     7732.19    227.65 o 
  -5  -3  13       55.69       11.84     42.70 o 
  -4  -3  13     1352.82     1725.41    143.23 o 
  -3  -3  13      699.00      684.63     98.72 o 
  -2  -3  13     5361.47     5236.36    163.95 o 
  -1  -3  13      930.26     1056.17     78.86 o 
   0  -3  13      124.83      151.67     52.03 o 
   1  -3  13    11824.29    11979.31    285.44 o 
   2  -3  13     1878.49     2062.39    105.88 o 
   3  -3  13      881.40      963.66     79.67 o 
   4  -3  13    11902.36    11445.29    475.25 o 
   5  -3  13     2607.13     2407.54    224.42 o 
   6  -3  13       43.25      -27.44     54.08 o 
   7  -3  13     3102.76     3926.87    293.41 o 
   8  -3  13      645.24      496.65    133.10 o 
 -11  -2  13     1423.33     1145.65    166.35 o 
 -10  -2  13      750.22      805.78    138.79 o 
  -9  -2  13       53.93       53.56     36.25 o 
  -8  -2  13     5334.92     5719.45    194.61 o 
  -7  -2  13     6856.91     6378.93    275.88 o 
  -6  -2  13      175.86      207.45     62.05 o 
  -5  -2  13    10881.07    11369.35    383.59 o 
  -4  -2  13     7938.34     7551.44    292.50 o 
  -3  -2  13      681.46      729.31     67.03 o 
  -2  -2  13     1944.83     2045.91    100.13 o 
  -1  -2  13     1731.00     1620.29     91.92 o 
   0  -2  13     6259.01     6167.37    187.18 o 
   1  -2  13      578.92      675.16     68.37 o 
   2  -2  13      635.91      655.78     67.60 o 
   3  -2  13    14223.56    14765.92    329.49 o 
   4  -2  13     2228.78     2582.77    211.78 o 
   5  -2  13      311.99      545.04    127.75 o 
   6  -2  13     7426.16     7843.72    414.22 o 
   7  -2  13     2869.35     3053.92    281.34 o 
   8  -2  13        2.78      137.66     93.59 o 
 -11  -1  13       19.68      -37.35     43.49 o 
 -10  -1  13      629.57      538.78    110.10 o 
  -9  -1  13     1735.40     1831.76    157.24 o 
  -8  -1  13     5497.68     5680.40    259.37 o 
  -7  -1  13      918.21      999.56    112.61 o 
  -6  -1  13    10979.87    10153.34    355.47 o 
  -5  -1  13    16326.37    15660.91    467.28 o 
  -4  -1  13      596.11      539.99     60.10 o 
  -3  -1  13    11054.90    10953.29    323.30 o 
  -2  -1  13    10339.59    10575.41    257.61 o 
  -1  -1  13      709.97      667.52     66.05 o 
   0  -1  13      307.63      282.01     49.20 o 
   1  -1  13     4846.01     4723.46    482.65 o 
   2  -1  13     2914.36     2575.88    116.16 o 
   3  -1  13      177.49      269.89     49.92 o 
   4  -1  13     2979.18     2917.28    235.00 o 
   5  -1  13     6140.38     6124.34    354.56 o 
   6  -1  13     4339.10     3859.01    288.18 o 
   7  -1  13        4.83       40.88     71.28 o 
   8  -1  13     4493.77     4456.31    335.20 o 
 -10   0  13       93.43      166.80     62.05 o 
  -9   0  13        4.33        6.03     40.53 o 
  -8   0  13     1720.14     1445.78    136.86 o 
  -7   0  13      915.80     1007.99    113.74 o 
  -6   0  13     2804.78     2603.04    162.70 o 
  -5   0  13        2.72       23.34     37.46 o 
  -4   0  13     6939.85     6660.73    289.49 o 
  -3   0  13    10511.60    10955.74    402.77 o 
  -2   0  13     1018.90     1180.08     83.09 o 
  -1   0  13     6361.47     6705.84    196.52 o 
   0   0  13    11561.65    11842.66    282.65 o 
   1   0  13      488.16      583.61     63.93 o 
   2   0  13     6866.56     6516.03    193.40 o 
   3   0  13    10753.49    10592.83    464.20 o 
   4   0  13      795.67     1019.83    162.59 o 
   5   0  13      624.91      419.23    121.03 o 
   6   0  13      496.43      873.64    168.28 o 
   7   0  13     4102.18     3966.26    313.91 o 
   8   0  13     2283.89     2180.28    265.29 o 
 -10   1  13      641.65      736.44    111.13 o 
  -9   1  13     7005.86     7173.77    302.18 o 
  -8   1  13     1672.13     1636.83    142.66 o 
  -7   1  13        2.81       -5.81     36.09 o 
  -6   1  13     9413.61     9875.41    346.36 o 
  -5   1  13     1405.11     1300.38    119.21 o 
  -4   1  13     4448.25     4085.13    152.23 o 
  -3   1  13      256.73      139.75     39.26 o 
  -2   1  13     4386.86     4052.13    252.88 o 
  -1   1  13    14539.03    13557.68    311.63 o 
   0   1  13        0.54       18.26     29.68 o 
   1   1  13     8326.25     8637.68    492.21 o 
   2   1  13    15865.90    16451.65    359.37 o 
   3   1  13      101.93       47.82     60.57 o 
   4   1  13      596.17      432.89    113.52 o 
   5   1  13     6806.70     6799.98    390.42 o 
   6   1  13     1581.06     1533.33    214.74 o 
   7   1  13       58.21       10.36     77.65 o 
 -10   2  13     8703.23     8548.96    344.76 o 
  -9   2  13     3713.85     3733.54    211.89 o 
  -8   2  13     1387.56     1457.50    139.36 o 
  -7   2  13    15275.42    15087.75    469.33 o 
  -6   2  13      441.08      536.50     90.40 o 
  -5   2  13        9.49      -38.48     30.63 o 
  -4   2  13     4718.79     4712.40    169.11 o 
  -3   2  13       30.33       51.79     30.15 o 
  -2   2  13     6955.81     6820.98    215.25 o 
  -1   2  13     1191.65     1084.77     91.14 o 
   0   2  13     6915.80     6964.33    219.23 o 
   1   2  13    10359.39     9868.64    257.12 o 
   2   2  13        3.79       15.91     65.58 o 
   3   2  13     3030.76     2763.12    232.84 o 
   4   2  13    11190.16    11060.22    509.18 o 
   5   2  13      225.43      349.89    117.39 o 
   6   2  13      626.72      953.00    184.56 o 
   7   2  13     6009.98     5641.81    383.13 o 
 -11   3  13     3094.92     3482.93    215.42 o 
 -10   3  13      287.31      320.74     83.46 o 
  -9   3  13     1318.48     1257.80    137.09 o 
  -8   3  13    13179.86    13659.73    451.34 o 
  -7   3  13     1517.03     1696.95    148.02 o 
  -6   3  13     1187.36     1136.54    122.28 o 
  -5   3  13    12336.91    13318.38    428.79 o 
  -4   3  13     3650.01     3947.31    158.55 o 
  -3   3  13      262.86      298.18     87.78 o 
  -2   3  13     8315.10     8181.09    236.94 o 
  -1   3  13      728.17      524.84    166.80 o 
   0   3  13     5077.02     4919.24    173.15 o 
   1   3  13     4150.86     4200.58    155.13 o 
   2   3  13       17.72       60.69     65.92 o 
   3   3  13     8235.16     7304.71    397.82 o 
   4   3  13      251.97      399.99    116.14 o 
   5   3  13     1445.93     1221.25    199.14 o 
   6   3  13    10719.98    10556.63    532.29 o 
 -11   4  13      715.18      748.05    114.09 o 
 -10   4  13       16.78      -14.12     40.42 o 
  -9   4  13     1827.18     1629.89    139.70 o 
  -8   4  13      238.68      170.50     45.48 o 
  -7   4  13      268.10      247.76     70.82 o 
  -6   4  13    11791.65    11969.84    409.78 o 
  -5   4  13     5317.94     5538.42    253.11 o 
  -4   4  13      819.70      842.77     86.87 o 
  -3   4  13    23600.44    23585.15    879.56 o 
  -2   4  13     2819.44     3114.88    135.62 o 
  -1   4  13       16.59       -4.30     24.42 o 
   0   4  13     9476.20     9061.75    249.41 o 
   1   4  13     1140.61     1100.07     88.60 o 
   2   4  13      650.65      656.28    137.09 o 
   3   4  13     1576.80     1617.70    203.24 o 
   4   4  13       58.48      285.44    104.07 o 
   5   4  13     8341.99     8306.21    457.14 o 
   6   4  13       88.51      123.65     89.61 o 
 -11   5  13     3854.51     3559.22    211.09 o 
 -10   5  13       15.15        6.72     44.40 o 
  -9   5  13     3950.90     3647.23    201.53 o 
  -8   5  13     2713.31     2701.30    169.31 o 
  -7   5  13     3889.28     3932.45    201.64 o 
  -6   5  13      166.54      176.03     56.25 o 
  -5   5  13     1189.75     1219.20    115.91 o 
  -4   5  13     8431.39     8240.46    252.71 o 
  -3   5  13     2182.63     1995.95    115.60 o 
  -2   5  13     2975.45     2641.92    132.00 o 
  -1   5  13    23194.28    24511.68    503.37 o 
   0   5  13     5124.23     5177.27    184.45 o 
   1   5  13      458.90      371.78     59.48 o 
   2   5  13    11150.07    11725.73    521.93 o 
   3   5  13      562.87      467.28    123.54 o 
   4   5  13     1935.53     1838.82    225.44 o 
   5   5  13      168.42      130.25     86.87 o 
 -11   6  13      486.68      596.16    104.64 o 
 -10   6  13     5894.10     5788.80    271.33 o 
  -9   6  13     5494.99     5113.28    248.55 o 
  -8   6  13      509.20      473.65     90.18 o 
  -7   6  13     1230.68     1327.59    129.46 o 
  -6   6  13     2600.25     2551.00    166.58 o 
  -5   6  13     1395.71     1632.39    139.14 o 
  -4   6  13       13.58       46.07     34.55 o 
  -3   6  13      337.97      291.39     58.05 o 
  -2   6  13     8408.04     8761.18    260.20 o 
  -1   6  13     2975.66     3018.26    144.71 o 
   0   6  13      137.59      113.69     63.65 o 
   1   6  13    11610.41    11550.23    399.36 o 
   2   6  13     3859.31     3701.31    276.22 o 
   3   6  13      266.35      330.53    109.30 o 
   4   6  13     3745.63     3608.75    294.44 o 
 -11   7  13     5124.12     5426.61    275.42 o 
 -10   7  13     6792.30     6616.66    300.02 o 
  -9   7  13      103.05       59.66     53.29 o 
  -8   7  13     5033.04     5168.95    255.61 o 
  -7   7  13     3020.44     2843.16    182.17 o 
  -6   7  13      578.05      624.63     99.97 o 
  -5   7  13      444.73      507.81     89.83 o 
  -3   7  13     2318.42     2263.70    132.16 o 
  -2   7  13        0.78      -16.40     30.53 o 
  -1   7  13     3428.61     3195.19    153.54 o 
   0   7  13     5334.55     5504.70    231.36 o 
   1   7  13     2667.70     2647.44    250.72 o 
   2   7  13       34.43       90.52     69.34 o 
   3   7  13     6035.57     6421.40    385.87 o 
   4   7  13     2681.22     2749.00    271.10 o 
 -11   8  13      766.34      834.01    127.86 o 
 -10   8  13      306.87      250.49     80.73 o 
  -9   8  13     1459.57     1739.42    165.09 o 
  -8   8  13     4506.31     4214.59    237.74 o 
  -7   8  13       92.54      143.69     64.22 o 
  -5   8  13     8942.67     8616.14    348.86 o 
  -4   8  13      173.01      161.68     69.68 o 
  -3   8  13     4011.21     3797.15    406.70 o 
  -2   8  13    10506.88    10706.31    311.68 o 
  -1   8  13       29.13       -8.76     37.06 o 
   0   8  13       78.90       51.41     58.75 o 
   1   8  13      342.61      315.62    112.61 o 
   2   8  13     3807.67     3975.94    299.33 o 
 -10   9  13       41.40       77.31     58.75 o 
  -9   9  13     1089.27     1161.70    144.14 o 
  -8   9  13      356.80      222.37     80.73 o 
  -7   9  13     1890.29     1903.83    174.32 o 
  -6   9  13     2896.46     2984.46    203.01 o 
  -5   9  13        3.74        5.58     44.18 o 
  -4   9  13     2512.13     2905.90    199.59 o 
  -3   9  13     9874.88    10113.66    311.44 o 
  -2   9  13      140.10      125.47     51.40 o 
  -1   9  13     2013.79     2206.78    141.51 o 
   0   9  13     6106.48     6048.36    228.69 o 
   1   9  13       80.69       -6.38     61.14 o 
  -9  10  13     2002.70     2242.22    201.07 o 
  -8  10  13       16.54       14.92     48.96 o 
  -7  10  13      374.28      487.09    109.08 o 
  -6  10  13      326.19      426.63    102.36 o 
  -5  10  13      588.16      533.77    110.78 o 
  -4  10  13     3824.24     3359.85    222.94 o 
  -3  10  13        6.75      -16.17     53.51 o 
  -2  10  13      922.51     1024.51    111.64 o 
  -1  10  13     6548.95     6581.71    248.81 o 
  -7  11  13     3532.92     3906.26    254.47 o 
  -6  11  13       91.33      164.53     74.46 o 
  -5  11  13      847.20      772.08    132.30 o 
  -4  11  13     1470.12     1625.79    178.87 o 
  -3  11  13       13.06      -31.77     54.42 o 
   0 -11  14      704.64      447.12    107.48 o 
   1 -11  14     1059.51     1189.59    161.91 o 
   2 -11  14      270.70      259.03     93.14 o 
  -3 -10  14        0.47       24.99     44.56 o 
  -2 -10  14     2325.44     2551.23    215.19 o 
  -1 -10  14     1961.38     1814.34    188.09 o 
   0 -10  14        6.19       65.92     61.14 o 
   1 -10  14     2652.58     2634.69    216.33 o 
   2 -10  14     1165.31     1049.32    148.13 o 
   3 -10  14      242.61       83.34     68.54 o 
   4 -10  14      164.14       46.80     56.47 o 
  -5  -9  14      547.78      524.60     84.93 o 
  -4  -9  14     1147.63     1203.69    118.87 o 
  -3  -9  14     2195.48     2472.24    179.33 o 
  -2  -9  14       89.47      178.42     74.58 o 
  -1  -9  14       72.26       86.65     68.20 o 
   0  -9  14     2913.22     2857.85    204.83 o 
   1  -9  14     2691.81     2478.25    189.35 o 
   2  -9  14       83.68       85.74     56.25 o 
   3  -9  14      935.17      694.54    123.88 o 
   4  -9  14     2893.01     2956.45    205.40 o 
   5  -9  14      125.66       25.50     60.57 o 
  -6  -8  14       86.15      109.81     49.65 o 
  -5  -8  14     5284.42     5082.15    211.36 o 
  -4  -8  14       19.69       28.74     42.99 o 
  -3  -8  14       58.15       85.68     45.48 o 
  -2  -8  14     2277.72     2339.91    194.70 o 
  -1  -8  14      941.95      790.63    125.93 o 
   0  -8  14     2519.28     2789.08    195.95 o 
   1  -8  14       10.64       19.70     52.26 o 
   2  -8  14     1633.01     1757.52    166.80 o 
   3  -8  14     3496.04     3350.29    211.55 o 
   4  -8  14      109.68      146.88     65.70 o 
  -7  -7  14      328.89      304.58     66.56 o 
  -6  -7  14     6207.68     6158.57    230.93 o 
  -5  -7  14      224.17      231.17    112.89 o 
  -4  -7  14      164.09      133.74     49.53 o 
  -3  -7  14     7570.05     7278.52    327.91 o 
  -2  -7  14       38.62        3.64     45.89 o 
  -1  -7  14      141.14       -0.57     48.62 o 
   0  -7  14     2869.34     3388.55    210.87 o 
   1  -7  14     1508.54     1382.81    145.97 o 
   2  -7  14     3317.19     3488.40    210.64 o 
   3  -7  14     1256.39     1383.61    143.01 o 
   4  -7  14     3674.32     3647.23    208.48 o 
   5  -7  14     4411.56     4960.14    303.32 o 
   6  -7  14        3.58      -61.03     51.92 o 
   7  -7  14     1556.28     1617.13    210.30 o 
  -8  -6  14      104.04       95.36     50.59 o 
  -7  -6  14     3318.19     3790.13    177.08 o 
  -6  -6  14      143.02       71.87     43.43 o 
  -5  -6  14      490.59      541.63    103.50 o 
  -4  -6  14     6213.92     6489.48    303.55 o 
  -3  -6  14       11.32       29.72     43.49 o 
  -2  -6  14     1980.79     2270.80    169.19 o 
  -1  -6  14    14619.96    14384.33    476.95 o 
   0  -6  14      402.04      380.63     85.05 o 
   1  -6  14       87.47       47.14     44.29 o 
   2  -6  14     3886.31     3738.66    207.68 o 
   3  -6  14      298.65      320.40     58.07 o 
   4  -6  14     3940.98     4346.30    171.73 o 
   5  -6  14      769.27      751.58    146.31 o 
   6  -6  14     1985.79     2138.15    225.55 o 
   7  -6  14     4678.69     5209.49    341.35 o 
  -9  -5  14      314.80      422.02     76.55 o 
  -8  -5  14     1769.34     1854.87    176.37 o 
  -7  -5  14     1350.41     1737.25    166.69 o 
  -6  -5  14       13.17       19.81     45.09 o 
  -5  -5  14     2215.60     2449.78    179.55 o 
  -4  -5  14      171.30      125.13     62.28 o 
  -3  -5  14       27.02      -48.67     32.45 o 
  -2  -5  14    10996.10    11486.62    406.82 o 
  -1  -5  14      541.99      489.71     90.75 o 
   0  -5  14      823.76      604.82    102.93 o 
   1  -5  14    11215.92    10741.31    376.64 o 
   2  -5  14      833.97      849.64     83.00 o 
   3  -5  14      380.41      442.39     65.16 o 
   4  -5  14     3470.11     3389.91    147.42 o 
   5  -5  14       99.92       34.27     64.33 o 
   6  -5  14     2090.33     2373.27    238.76 o 
   7  -5  14      746.87      868.63    163.61 o 
  -9  -4  14        0.69      103.16     59.32 o 
  -8  -4  14     2900.69     2934.25    201.64 o 
  -7  -4  14     1861.65     1849.41    168.17 o 
  -6  -4  14       45.43      111.92     57.61 o 
  -5  -4  14     5187.95     5402.93    262.90 o 
  -4  -4  14      664.35      613.47    100.99 o 
  -3  -4  14     4023.63     4053.48    218.84 o 
  -2  -4  14       39.11       29.83     42.13 o 
  -1  -4  14       57.31      105.55     52.03 o 
   0  -4  14    12786.59    12674.29    302.81 o 
   1  -4  14     2977.50     3015.44    133.57 o 
   2  -4  14      798.11      750.05     76.76 o 
   3  -4  14     9646.73     9475.35    257.24 o 
   4  -4  14      193.19      343.17     99.28 o 
   5  -4  14      811.54      894.47    154.05 o 
   6  -4  14     4194.67     3949.75    290.00 o 
   7  -4  14       54.96      105.77     80.61 o 
   8  -4  14     2975.30     2890.41    287.72 o 
  -9  -3  14     3692.74     3482.02    218.49 o 
  -8  -3  14     4256.21     4304.42    238.99 o 
  -7  -3  14      384.81      326.32     79.02 o 
  -6  -3  14     9029.48     8362.69    337.93 o 
  -5  -3  14     5684.88     5925.31    271.89 o 
  -4  -3  14      681.64      796.44    111.58 o 
  -3  -3  14     6334.34     6131.40    268.25 o 
  -2  -3  14     2253.40     2284.09    125.24 o 
  -1  -3  14     7259.11     7071.69    206.79 o 
   0  -3  14        1.00        9.51     27.74 o 
   1  -3  14      695.84      581.93    166.35 o 
   2  -3  14    12854.58    12850.58    309.51 o 
   3  -3  14     1209.53     1292.76    251.06 o 
   4  -3  14      186.23      163.84     77.31 o 
   5  -3  14     7625.41     6848.48    379.26 o 
   6  -3  14      451.90      206.65     94.84 o 
   7  -3  14      416.68      671.54    148.70 o 
   8  -3  14     3438.44     3475.19    295.80 o 
  -9  -2  14      741.27      830.03    119.21 o 
  -8  -2  14      305.34      316.75     79.02 o 
  -7  -2  14     6594.16     7063.22    302.29 o 
  -6  -2  14     2052.64     2043.88    153.03 o 
  -5  -2  14      422.16      403.86     85.85 o 
  -4  -2  14     9133.91     9204.21    338.96 o 
  -3  -2  14    10135.63    10081.57    253.74 o 
  -2  -2  14        3.79       14.75     29.77 o 
  -1  -2  14      667.95      717.91     70.81 o 
   0  -2  14     2923.48     2942.07    127.05 o 
   1  -2  14     2381.58     2340.23    113.82 o 
   2  -2  14       12.06       -2.90     32.68 o 
   3  -2  14        1.88      -18.78     25.27 o 
   4  -2  14     8801.01     8728.97    426.51 o 
   5  -2  14     2810.35     3079.08    251.97 o 
   6  -2  14        9.48       12.75     61.60 o 
   7  -2  14     5429.84     5937.95    383.70 o 
 -10  -1  14      337.52      366.51     91.09 o 
  -9  -1  14      866.37     1072.89    131.28 o 
  -8  -1  14     1596.89     1294.34    134.69 o 
  -7  -1  14     1232.32     1063.78    121.94 o 
  -6  -1  14     1052.88     1053.88    118.64 o 
  -5  -1  14     6510.20     6532.86    275.77 o 
  -4  -1  14     9276.54     8508.33    230.55 o 
  -3  -1  14      515.82      398.05     56.56 o 
  -2  -1  14     6670.42     6210.31    261.76 o 
  -1  -1  14     9836.00     9732.56    252.63 o 
   0  -1  14      655.28      662.83     69.68 o 
   1  -1  14     2142.91     2199.28    110.77 o 
   2  -1  14     3674.24     3776.40    298.37 o 
   3  -1  14     5193.57     5106.79    309.01 o 
   4  -1  14        7.44       59.43     65.58 o 
   5  -1  14      771.42      901.19    164.30 o 
   6  -1  14     4130.44     4553.32    325.98 o 
   7  -1  14     2330.81     2296.19    263.13 o 
 -10   0  14     6673.24     6998.43    314.02 o 
  -9   0  14      852.75      783.80    115.11 o 
  -8   0  14      638.15      464.66     92.23 o 
  -7   0  14    12703.26    13524.24    441.66 o 
  -6   0  14      283.48      383.02     84.26 o 
  -5   0  14     2509.01     2798.19    172.72 o 
  -4   0  14       11.92      -27.55     23.10 o 
  -3   0  14     7133.60     6210.38    193.79 o 
  -2   0  14    11206.15    11143.36    278.59 o 
  -1   0  14      361.49      402.19     57.70 o 
   0   0  14     5548.84     5401.88    178.61 o 
   1   0  14    11283.59    11974.15    458.57 o 
   2   0  14     1122.74     1305.44    114.66 o 
   3   0  14      536.96      466.93    119.44 o 
   4   0  14     6492.62     6468.65    371.52 o 
   5   0  14     2269.46     2557.95    257.55 o 
   6   0  14      134.66      277.25    108.85 o 
   7   0  14      563.70      385.07    129.80 o 
 -10   1  14      525.48      319.03     86.42 o 
  -9   1  14      668.94      874.21    119.10 o 
  -8   1  14    12247.65    12429.60    426.97 o 
  -7   1  14       85.89       73.10     44.52 o 
  -6   1  14      699.77      517.60     91.88 o 
  -5   1  14     7619.73     7716.77    300.25 o 
  -4   1  14     1002.07     1042.45     95.24 o 
  -3   1  14     2146.38     2094.69    110.76 o 
  -2   1  14      192.26      209.01     47.62 o 
  -1   1  14     2958.36     3198.93    135.42 o 
   0   1  14     9661.46     9328.07    387.69 o 
   1   1  14      926.71     1161.61     88.86 o 
   2   1  14     2699.66     2700.56    171.19 o 
   3   1  14    13555.76    13414.48    562.01 o 
   4   1  14       33.17      -44.97     49.41 o 
   5   1  14      147.49      129.68     89.04 o 
   6   1  14     5928.02     6009.23    392.02 o 
   7   1  14      367.89      389.97    132.08 o 
 -11   2  14       64.08      196.18     78.56 o 
 -10   2  14      762.98      828.09    123.42 o 
  -9   2  14    12069.79    13263.39    459.08 o 
  -8   2  14       16.53       30.74     44.18 o 
  -7   2  14      488.72      554.38     97.24 o 
  -6   2  14    17498.88    17947.30    533.54 o 
  -5   2  14      443.52      687.02    101.11 o 
  -4   2  14        3.10       14.77     31.06 o 
  -3   2  14     5024.69     5172.09    334.46 o 
  -2   2  14      753.77      556.91     69.55 o 
  -1   2  14     6167.81     6077.10    301.95 o 
   0   2  14     2389.83     2480.95    122.10 o 
   1   2  14     1450.41     1467.16     99.33 o 
   2   2  14     7857.69     8575.93    244.73 o 
   3   2  14        4.46       42.92     67.40 o 
   4   2  14      600.99      844.49    168.40 o 
   5   2  14    11400.34    11579.42    553.92 o 
   6   2  14      149.27      140.84     94.16 o 
 -11   3  14       78.57      109.73     49.29 o 
 -10   3  14     2795.34     3084.88    206.08 o 
  -9   3  14      469.05      320.97     86.65 o 
  -8   3  14       18.63      -16.51     44.06 o 
  -7   3  14     8272.82     8583.69    341.12 o 
  -6   3  14     1688.07     1608.37    146.08 o 
  -5   3  14      273.32      300.93     75.60 o 
  -4   3  14    23800.13    22656.76    481.42 o 
  -3   3  14      317.92      297.13     55.82 o 
  -2   3  14      490.39      338.21     84.48 o 
  -1   3  14    11869.04    11517.35    298.42 o 
   0   3  14      546.34      419.67     63.77 o 
   1   3  14     1394.38     1124.11     89.04 o 
   2   3  14     2443.81     2331.25    230.22 o 
   3   3  14      153.97       59.32     77.08 o 
   4   3  14     3975.18     3979.24    305.37 o 
   5   3  14      106.32       50.89     80.27 o 
   6   3  14     1888.93     1847.47    251.63 o 
 -11   4  14       31.63       52.72     59.21 o 
 -10   4  14     2028.40     2075.98    169.76 o 
  -9   4  14     2222.53     2235.39    165.09 o 
  -8   4  14     1417.77     1528.78    155.30 o 
  -7   4  14       25.06       85.74     50.78 o 
  -6   4  14        9.28       13.44     42.36 o 
  -5   4  14    19407.02    20180.41    589.56 o 
  -4   4  14       86.57       69.02     39.10 o 
  -3   4  14     1651.90     1762.88     99.11 o 
  -2   4  14    24344.71    23435.64    488.16 o 
  -1   4  14     2721.67     2676.59    483.44 o 
   0   4  14     2264.07     2399.49    124.50 o 
   1   4  14     8607.26     8812.14    405.28 o 
   2   4  14      214.17      235.46     97.46 o 
   3   4  14      397.09      246.39    103.04 o 
   4   4  14     1005.35      993.53    184.45 o 
   5   4  14       19.89       78.33     79.47 o 
 -11   5  14     5488.99     6317.22    296.49 o 
 -10   5  14     1953.96     1661.65    152.34 o 
  -9   5  14        3.84      -40.65     27.10 o 
  -8   5  14     3124.27     2724.07    173.86 o 
  -7   5  14     1582.23     1743.97    144.03 o 
  -6   5  14     4163.64     3723.29    200.73 o 
  -5   5  14      622.22      510.31     85.96 o 
  -4   5  14      134.83      130.23     42.19 o 
  -3   5  14     4909.07     4290.69    172.11 o 
  -2   5  14     1748.68     1697.25    110.67 o 
  -1   5  14      363.70      329.19     59.01 o 
   0   5  14     9036.87     8391.08    460.44 o 
   1   5  14     1538.63     1561.32    109.30 o 
   2   5  14       30.12       62.74     68.88 o 
   3   5  14     8251.76     8072.92    442.34 o 
   4   5  14     1134.64     1324.29    206.77 o 
   5   5  14      989.00      898.23    188.32 o 
 -11   6  14     2738.93     2414.94    181.72 o 
 -10   6  14      220.87      125.24     61.03 o 
  -9   6  14     4237.77     4316.49    232.39 o 
  -8   6  14     3229.05     2750.60    180.01 o 
  -7   6  14       69.90      207.56     63.19 o 
  -6   6  14     3904.50     3277.88    192.65 o 
  -5   6  14     4773.32     4698.94    231.59 o 
  -4   6  14     1123.68     1280.95    106.68 o 
  -3   6  14      353.01      332.97     75.77 o 
  -2   6  14      597.12      617.39     81.23 o 
  -1   6  14     7637.41     7458.45    240.79 o 
   0   6  14      348.08      425.35     67.58 o 
   1   6  14       11.98      106.34     75.60 o 
   2   6  14     7364.71     7753.88    426.86 o 
   3   6  14     2340.13     2762.55    273.72 o 
   4   6  14        2.87       41.44     76.51 o 
 -11   7  14      283.36      369.36     89.95 o 
 -10   7  14     1171.62     1475.49    152.34 o 
  -9   7  14     3423.44     3404.83    211.09 o 
  -8   7  14      176.73       61.26     52.15 o 
  -7   7  14     4070.25     4130.79    227.60 o 
  -6   7  14     6501.20     6531.73    291.59 o 
  -5   7  14       66.50      -47.37     37.80 o 
  -4   7  14     3670.79     3847.85    301.61 o 
  -3   7  14     3800.65     3678.05    169.91 o 
  -2   7  14     1210.55     1287.07    116.36 o 
  -1   7  14      426.49      414.66     70.43 o 
   0   7  14      550.03      722.54    101.85 o 
   1   7  14     2438.10     2406.74    251.97 o 
   2   7  14     1159.42     1030.88    178.76 o 
   3   7  14       15.29       -8.54     58.52 o 
 -10   8  14      390.03      215.76     73.44 o 
  -9   8  14     1692.61     1988.08    178.07 o 
  -8   8  14     1545.86     1677.71    166.58 o 
  -7   8  14     4123.44     4135.12    239.56 o 
  -6   8  14       40.64       20.49     49.87 o 
  -5   8  14     4272.77     4353.95    241.27 o 
  -4   8  14    10733.81    11293.18    415.47 o 
  -3   8  14       61.96       44.30     40.39 o 
  -2   8  14     3852.21     3861.80    179.25 o 
  -1   8  14     5136.67     5493.35    402.72 o 
   0   8  14      156.42      213.31     81.35 o 
   1   8  14       96.69       87.22     78.22 o 
   2   8  14      958.54     1145.30    196.18 o 
  -9   9  14        0.04       19.58     53.17 o 
  -8   9  14      208.82      169.88     75.26 o 
  -7   9  14      316.22      479.69    106.00 o 
  -6   9  14      339.81      434.71     98.49 o 
  -5   9  14     2662.52     2802.74    198.46 o 
  -4   9  14      337.33      215.19     81.98 o 
  -3   9  14     1723.71     2014.02    145.24 o 
  -2   9  14     7717.68     8556.09    287.62 o 
  -1   9  14        4.81      -24.82     39.12 o 
   0   9  14     1390.33     1266.22    203.01 o 
  -8  10  14     3290.06     3408.58    231.25 o 
  -7  10  14       81.87      -27.10     43.38 o 
  -6  10  14       65.16      -66.61     44.40 o 
  -5  10  14     1965.43     2172.99    193.79 o 
  -4  10  14      161.22      223.73     82.78 o 
  -3  10  14     3632.25     3407.45    225.33 o 
  -2  10  14      176.64      194.75     66.78 o 
  -2 -10  15        4.24      -53.74     45.20 o 
  -1 -10  15     3317.73     3735.81    251.86 o 
   0 -10  15     1692.28     1511.59    176.48 o 
   1 -10  15       15.06       17.65     53.63 o 
   2 -10  15     1781.15     2139.40    199.14 o 
   3 -10  15     2652.28     2425.42    208.02 o 
  -4  -9  15        1.46      -23.68     56.02 o 
  -3  -9  15      299.07      340.10     92.91 o 
  -2  -9  15     2064.59     2121.53    195.15 o 
  -1  -9  15      967.58      841.64    133.90 o 
   0  -9  15        1.43       -9.91     50.44 o 
   1  -9  15     2275.59     2055.15    189.80 o 
   2  -9  15     1384.04     1230.70    153.37 o 
   3  -9  15       21.56      -48.05     40.19 o 
   4  -9  15     2624.16     3067.24    213.26 o 
  -5  -8  15     1200.29     1423.69    170.45 o 
  -4  -8  15     3577.04     3891.57    246.39 o 
  -3  -8  15      141.71      173.86     72.64 o 
  -2  -8  15       54.74       40.19     58.75 o 
  -1  -8  15     1251.94     1234.00    152.23 o 
   0  -8  15     1378.33     1269.30    152.80 o 
   1  -8  15     2261.27     2261.80    191.62 o 
   2  -8  15     1503.61     1582.29    161.11 o 
   3  -8  15     3173.34     3306.00    215.08 o 
   4  -8  15     2572.59     2379.30    181.26 o 
  -7  -7  15       36.24       54.54     61.26 o 
  -6  -7  15      950.32      854.05    137.77 o 
  -5  -7  15     4993.71     4853.22    274.51 o 
  -4  -7  15       20.57       13.89     51.24 o 
  -3  -7  15     1308.75     1288.08    153.48 o 
  -2  -7  15     5934.50     5682.80    291.59 o 
  -1  -7  15       16.42        6.38     42.70 o 
   0  -7  15        0.48       19.70     51.81 o 
   1  -7  15     2493.47     2251.78    173.29 o 
   2  -7  15      295.46      201.99     69.00 o 
   3  -7  15     1953.61     2069.15    171.47 o 
   4  -7  15      124.47       40.99     57.50 o 
   5  -7  15     4058.26     4715.91    303.89 o 
   6  -7  15     4986.99     5372.42    343.40 o 
  -8  -6  15     1152.31     1311.20    161.91 o 
  -7  -6  15      307.07      304.23     86.53 o 
  -6  -6  15     1505.75     1677.48    172.27 o 
  -5  -6  15        1.70      -18.10     44.06 o 
  -4  -6  15     1826.49     1707.31    168.97 o 
  -3  -6  15     6168.92     6300.48    301.50 o 
  -2  -6  15        4.26      -13.66     40.19 o 
  -1  -6  15      781.28      690.78    112.95 o 
   0  -6  15     8905.61     9057.34    361.27 o 
   1  -6  15      465.53      448.60     92.34 o 
   2  -6  15       85.25       60.23     56.82 o 
   3  -6  15     5357.34     5658.89    264.72 o 
   4  -6  15     1323.93     1053.33     97.32 o 
   5  -6  15      711.92      756.25    143.35 o 
   6  -6  15      489.37      671.08    152.80 o 
  -8  -5  15      758.53      745.66    128.55 o 
  -7  -5  15       20.59       29.60     48.62 o 
  -6  -5  15     3280.74     3196.92    213.26 o 
  -5  -5  15       23.73       83.23     57.04 o 
  -4  -5  15     4093.36     3668.18    222.02 o 
  -3  -5  15      134.74      126.50     62.51 o 
  -2  -5  15      827.63      707.86    112.04 o 
  -1  -5  15     7936.99     8229.13    336.45 o 
   0  -5  15      445.37      525.00     95.64 o 
   1  -5  15     1244.24     1363.46    136.40 o 
   2  -5  15     8752.43     8927.28    255.90 o 
   3  -5  15      288.74      464.53     70.28 o 
   4  -5  15        9.54       14.69     58.30 o 
   5  -5  15     5994.44     6348.98    364.69 o 
   6  -5  15        0.84       15.94     67.63 o 
   7  -5  15     1278.39     1507.49    218.15 o 
  -9  -4  15     1097.42     1381.90    159.52 o 
  -8  -4  15      199.75      202.67     71.96 o 
  -7  -4  15     5545.76     6501.44    311.86 o 
  -6  -4  15     1375.48     1590.72    161.34 o 
  -5  -4  15       94.46      101.68     60.46 o 
  -4  -4  15     2535.11     2452.29    175.34 o 
  -3  -4  15      648.82      721.98    111.47 o 
  -2  -4  15     4775.87     4378.77    231.70 o 
  -1  -4  15      283.10      213.26     72.98 o 
   0  -4  15      558.36      605.72     71.22 o 
   1  -4  15     9172.49     9292.12    257.38 o 
   2  -4  15     1138.44     1169.83     94.10 o 
   3  -4  15      882.73      951.26     89.07 o 
   4  -4  15    14262.41    13597.22    554.38 o 
   5  -4  15      859.74      926.47    163.39 o 
   6  -4  15        9.43       74.35     67.52 o 
   7  -4  15     3021.14     3585.86    296.49 o 
  -9  -3  15       28.01       14.00     56.59 o 
  -8  -3  15     5230.69     5005.45    264.15 o 
  -7  -3  15     2760.07     2988.79    199.14 o 
  -6  -3  15       19.12        7.74     40.99 o 
  -5  -3  15     6925.97     6951.98    305.37 o 
  -4  -3  15     3518.18     3586.77    210.07 o 
  -3  -3  15      501.90      563.60     97.92 o 
  -2  -3  15     4809.37     4629.04    232.95 o 
  -1  -3  15     1508.48     1360.95     94.60 o 
   0  -3  15     2431.35     2564.69    123.20 o 
   1  -3  15        4.95       19.45     28.89 o 
   2  -3  15      336.23      355.95     65.70 o 
   3  -3  15    15159.29    15152.47    355.48 o 
   4  -3  15     2274.65     2573.89    242.40 o 
   5  -3  15     1035.29     1134.49    181.72 o 
   6  -3  15     7609.09     8011.66    439.84 o 
   7  -3  15      966.71      808.40    173.29 o 
 -10  -2  15      815.93      890.15    133.44 o 
  -9  -2  15      733.16     1080.86    137.09 o 
  -8  -2  15      176.38      228.40     74.01 o 
  -7  -2  15       57.98       89.72     56.13 o 
  -6  -2  15     6183.85     6100.09    279.07 o 
  -5  -2  15     4886.08     4409.74    230.34 o 
  -4  -2  15      239.02      232.04     64.44 o 
  -3  -2  15    10735.05    11034.85    283.68 o 
  -2  -2  15    10166.18    10201.68    264.03 o 
  -1  -2  15      109.16      154.61     40.91 o 
   0  -2  15     3564.56     3589.75    146.48 o 
   1  -2  15     1828.21     1873.70    106.64 o 
   2  -2  15     4589.22     4197.26    166.86 o 
   3  -2  15      247.89      299.90     97.80 o 
   4  -2  15        3.36      -62.39     49.07 o 
   5  -2  15     4889.78     5011.37    337.02 o 
   6  -2  15      513.99      456.69    132.99 o 
   7  -2  15       32.37      111.13     97.01 o 
 -10  -1  15       21.70      126.38     66.04 o 
  -9  -1  15      590.21      681.22    112.83 o 
  -8  -1  15     2220.85     2259.87    169.88 o 
  -7  -1  15     1485.55     1762.30    157.01 o 
  -6  -1  15     2212.26     2236.75    164.07 o 
  -5  -1  15     1080.86     1171.83    125.70 o 
  -4  -1  15     6578.68     6922.77    210.01 o 
  -3  -1  15     7019.35     6935.19    210.30 o 
  -2  -1  15      735.75      731.49     74.03 o 
  -1  -1  15     7025.37     6908.72    217.19 o 
   0  -1  15     9527.37     9384.88    254.88 o 
   1  -1  15      273.83      303.61     53.48 o 
   2  -1  15     5764.35     5831.46    305.88 o 
   3  -1  15     6288.66     6370.50    363.55 o 
   4  -1  15     3888.90     3942.24    293.76 o 
   5  -1  15       15.96       61.03     72.87 o 
   6  -1  15      192.55      356.83    122.28 o 
   7  -1  15     3176.39     2726.23    291.82 o 
 -10   0  15     2899.30     3595.54    226.35 o 
  -9   0  15     8463.87     8598.03    352.85 o 
  -8   0  15      134.94      192.31     68.43 o 
  -7   0  15     1206.33      944.23    120.35 o 
  -6   0  15     6013.41     6178.54    276.33 o 
  -5   0  15      804.05     1040.10    122.28 o 
  -4   0  15      585.84      631.45     73.69 o 
  -3   0  15       13.73       16.00     29.59 o 
  -2   0  15     2794.29     3027.01    135.55 o 
  -1   0  15     9065.45     8766.02    245.40 o 
   0   0  15      671.99      623.19     95.47 o 
   1   0  15     7679.85     7521.56    224.62 o 
   2   0  15    14700.46    14918.33    813.69 o 
   3   0  15        1.73       13.66     59.66 o 
   4   0  15     1014.53     1038.28    185.13 o 
   5   0  15     2779.27     2307.69    254.82 o 
   6   0  15     1358.28     1259.05    206.20 o 
 -10   1  15     5984.38     6416.84    306.51 o 
  -9   1  15      136.15      153.14     65.01 o 
  -8   1  15     1945.16     1969.30    168.40 o 
  -7   1  15     9922.93    10523.49    387.80 o 
  -6   1  15       18.13       79.36     49.07 o 
  -5   1  15       87.28       31.65     40.76 o 
  -4   1  15     3292.46     3451.91    227.55 o 
  -3   1  15      202.06      121.81     39.44 o 
  -2   1  15     2644.47     2690.34    129.40 o 
  -1   1  15     3093.98     3141.34    138.80 o 
   0   1  15     3639.77     3773.04    154.18 o 
   1   1  15     6948.19     6860.31    286.87 o 
   2   1  15        0.64       47.53     34.48 o 
   3   1  15     4250.73     4407.24    306.85 o 
   4   1  15     7729.33     8405.16    453.61 o 
   5   1  15      222.74      189.46    100.65 o 
   6   1  15     1334.68     1419.25    228.29 o 
 -11   2  15     1280.13     1098.51    146.08 o 
 -10   2  15      855.36      953.79    134.24 o 
  -9   2  15      176.51      182.86     70.93 o 
  -8   2  15     8290.47     8409.14    346.13 o 
  -7   2  15      552.37      504.62     97.46 o 
  -6   2  15      380.35      435.96     87.67 o 
  -5   2  15    14216.40    14900.79    474.33 o 
  -4   2  15     1329.00     1455.96    107.37 o 
  -3   2  15      205.28      166.45     46.33 o 
  -2   2  15     9033.21     9265.25    387.57 o 
  -1   2  15     2376.35     2252.08    121.97 o 
   0   2  15      277.52      354.01     60.50 o 
   1   2  15     2036.50     2161.76    204.83 o 
   2   2  15     1511.38     1682.60    205.97 o 
   3   2  15     5410.79     5606.97    357.97 o 
   4   2  15       21.52       28.46     69.91 o 
   5   2  15     2123.33     2047.86    254.02 o 
 -11   3  15     2173.22     2368.03    197.77 o 
 -10   3  15       72.99       51.92     56.59 o 
  -9   3  15     1881.38     2353.00    192.19 o 
  -8   3  15      209.53      114.54     62.51 o 
  -7   3  15      136.93      256.41     75.15 o 
  -6   3  15    11343.80    10749.50    396.80 o 
  -5   3  15      381.41      324.61     84.82 o 
  -4   3  15     2648.28     2818.16    144.77 o 
  -3   3  15    11720.09    12331.22    324.68 o 
  -2   3  15     1107.66     1423.05    106.36 o 
  -1   3  15      659.76      684.62     81.08 o 
   0   3  15    12693.13    11818.41    309.76 o 
   1   3  15      383.14      321.88     58.93 o 
   2   3  15      576.33      572.59    137.09 o 
   3   3  15     3220.80     2722.36    267.57 o 
   4   3  15      125.23       36.66     77.77 o 
   5   3  15     2411.45     2232.20    268.82 o 
 -11   4  15      614.65      615.63    115.34 o 
 -10   4  15       18.73      115.45     63.31 o 
  -9   4  15     4240.16     4422.61    175.45 o 
  -8   4  15     1354.09     1025.07    136.74 o 
  -7   4  15     2034.48     2289.35    185.59 o 
  -6   4  15     1077.42     1142.91    136.63 o 
  -5   4  15      483.55      697.27    111.35 o 
  -4   4  15     4060.06     4157.12    179.50 o 
  -3   4  15      402.05      357.78     49.20 o 
  -2   4  15      348.91      330.16     58.72 o 
  -1   4  15    12652.16    12823.29    326.76 o 
   0   4  15     3302.91     3190.59    202.27 o 
   1   4  15       19.00      -22.04     30.20 o 
   2   4  15     8444.29     9663.52    484.24 o 
   3   4  15      363.76      298.20    117.27 o 
   4   4  15      120.53      258.35    107.37 o 
 -11   5  15       20.17       40.53     58.64 o 
 -10   5  15     5560.09     5626.66    278.95 o 
  -9   5  15     1822.97     1788.15    159.06 o 
  -8   5  15       25.87      -27.67     33.70 o 
  -7   5  15     3129.67     2984.46    184.56 o 
  -6   5  15     1498.14     1342.17    132.87 o 
  -5   5  15      240.71      195.27     59.66 o 
  -4   5  15     1665.25     1538.80    113.77 o 
  -3   5  15      313.01      250.16     54.85 o 
  -2   5  15     7603.44     6499.91    221.49 o 
  -1   5  15      809.82      922.43     93.05 o 
   0   5  15       95.38       88.42     63.02 o 
   1   5  15     9610.84     8640.39    450.08 o 
   2   5  15      516.47      497.90    134.58 o 
   3   5  15      286.73      232.73    106.23 o 
   4   5  15     6751.51     7081.21    432.43 o 
 -11   6  15     1973.70     1942.09    175.34 o 
  -9   6  15       17.16       -9.22     39.85 o 
  -8   6  15     3620.70     3370.10    206.43 o 
  -7   6  15     1849.62     1630.57    149.50 o 
  -6   6  15       23.11       -9.91     38.83 o 
  -5   6  15    11483.39    10695.19    385.41 o 
  -4   6  15     1597.65     1650.79    123.09 o 
  -3   6  15      876.85      965.40     98.11 o 
  -2   6  15      864.50      809.78     92.51 o 
  -1   6  15      589.77      500.03     76.40 o 
   0   6  15     2500.24     2269.75    134.45 o 
   1   6  15      409.31      249.35    102.36 o 
   2   6  15       91.88      217.58     99.40 o 
   3   6  15     5097.73     4938.27    351.82 o 
 -10   7  15      504.15      349.32     88.70 o 
  -9   7  15     2590.27     2532.33    184.34 o 
  -8   7  15      883.50      781.41    119.55 o 
  -7   7  15        1.07      -52.15     41.56 o 
  -6   7  15     6098.16     6016.63    282.82 o 
  -4   7  15        0.93       25.65     38.94 o 
  -3   7  15     2975.95     2590.87    147.70 o 
  -2   7  15     4490.95     4698.49    243.89 o 
  -1   7  15       18.96        3.59     38.22 o 
   0   7  15      835.85      836.02     96.29 o 
   1   7  15      452.00      544.81    143.80 o 
   2   7  15     2822.44     2730.56    278.27 o 
  -9   8  15       58.96      136.97     71.73 o 
  -8   8  15     1427.59     1202.92    146.99 o 
  -7   8  15      688.27      588.54    108.62 o 
  -6   8  15     1635.63     1832.55    173.29 o 
  -5   8  15       84.88       77.54     61.26 o 
  -4   8  15     2624.14     2591.65    186.50 o 
  -3   8  15     7115.25     7629.59    267.29 o 
  -2   8  15      321.23      329.52     68.62 o 
  -1   8  15     4455.59     4655.68    376.47 o 
   1   8  15       43.04       94.27     77.77 o 
  -8   9  15       18.29      -74.81     49.87 o 
  -7   9  15       21.73       32.22     49.41 o 
  -6   9  15     3371.52     2899.64    210.18 o 
  -5   9  15      132.43       31.08     60.69 o 
  -4   9  15     2074.99     1909.75    178.53 o 
  -3   9  15      345.21      326.23     72.44 o 
  -2   9  15     3881.57     3849.72    189.64 o 
  -1   9  15     5402.75     5562.01    229.14 o 
  -6  10  15      318.01      628.61    124.33 o 
  -5  10  15       28.59       48.50     68.66 o 
  -3  -9  16      456.47      836.86    139.59 o 
  -2  -9  16     1753.93     1612.69    181.38 o 
  -1  -9  16     1434.84     1368.58    166.23 o 
   0  -9  16      971.46     1040.55    149.61 o 
   1  -9  16      206.73      359.45     92.11 o 
   2  -9  16     3247.57     3111.98    218.61 o 
   3  -9  16     1411.74     1532.76    170.79 o 
  -5  -8  16       60.96       43.72     60.91 o 
  -4  -8  16     1828.23     2230.83    208.13 o 
  -3  -8  16     6108.65     5818.86    310.38 o 
  -2  -8  16       15.79       40.65     58.07 o 
  -1  -8  16       20.88       31.31     58.41 o 
   0  -8  16      959.37     1231.27    155.53 o 
   1  -8  16     1050.05     1499.06    166.01 o 
   2  -8  16      260.82      249.92     82.21 o 
   3  -8  16       67.24       27.21     60.12 o 
  -6  -7  16       58.02       12.52     52.37 o 
  -5  -7  16     1472.74     1852.02    188.44 o 
  -4  -7  16     5653.67     5395.76    295.12 o 
  -3  -7  16      150.05      155.76     70.71 o 
  -2  -7  16     1925.41     1885.16    182.17 o 
  -1  -7  16     5882.21     7078.82    332.81 o 
   0  -7  16       23.10      131.62     64.22 o 
   1  -7  16      133.95       76.63     54.20 o 
   2  -7  16     4439.35     4779.10    258.80 o 
   3  -7  16     1495.26     1514.66    155.76 o 
  -7  -6  16      732.88      974.40    147.33 o 
  -6  -6  16       25.16       56.82     60.46 o 
  -5  -6  16     1345.96     1638.31    172.84 o 
  -4  -6  16       51.66       35.64     51.01 o 
  -3  -6  16     1587.76     1180.94    146.99 o 
  -2  -6  16     8089.47     8893.15    374.03 o 
  -1  -6  16       75.69       70.59     54.88 o 
   0  -6  16     1039.79      969.62    130.71 o 
   1  -6  16     8583.75     9111.53    366.74 o 
   2  -6  16       62.18       36.55     52.94 o 
   3  -6  16      230.74      201.76     67.97 o 
   4  -6  16     5501.53     5821.36    342.03 o 
   5  -6  16        3.35      -49.30     66.49 o 
  -8  -5  16     4953.54     4671.50    275.88 o 
  -7  -5  16      136.16      122.51     69.45 o 
  -6  -5  16      162.48       75.49     58.18 o 
  -5  -5  16     5068.46     5269.49    281.00 o 
  -4  -5  16       94.33       73.78     54.54 o 
  -3  -5  16     2665.98     2683.31    192.76 o 
  -2  -5  16      672.29      348.86     90.29 o 
  -1  -5  16      617.25      581.70    108.39 o 
   0  -5  16     4518.26     4213.34    235.35 o 
   1  -5  16      519.75      610.51    105.66 o 
   2  -5  16     1384.15     1232.97    135.15 o 
   3  -5  16    10026.65    10375.75    421.11 o 
   4  -5  16      285.49      342.94    105.55 o 
   5  -5  16      246.52      247.19     97.69 o 
   6  -5  16     4697.08     5161.44    348.64 o 
  -9  -4  16     2878.00     2675.90    205.74 o 
  -8  -4  16     1524.87     1390.10    159.29 o 
  -7  -4  16      518.33      465.23    104.29 o 
  -6  -4  16     6843.02     6745.32    321.54 o 
  -5  -4  16     3401.62     3349.72    218.72 o 
  -4  -4  16        0.54       12.87     45.54 o 
  -3  -4  16     2358.08     2461.62    182.06 o 
  -2  -4  16       18.45      -40.08     39.62 o 
  -1  -4  16     1582.29     1592.54    152.46 o 
   0  -4  16       56.04      153.48     59.89 o 
   1  -4  16      302.41      290.16     59.30 o 
   2  -4  16     8008.55     8247.56    250.57 o 
   3  -4  16      533.54      601.39     78.60 o 
   4  -4  16      140.42       35.41     75.15 o 
   5  -4  16     6388.44     6847.80    395.54 o 
   6  -4  16      636.44      544.59    140.16 o 
  -9  -3  16       22.27       43.72     56.36 o 
  -8  -3  16        2.48       21.86     53.74 o 
  -7  -3  16     5345.96     4867.23    264.84 o 
  -6  -3  16     1696.45     1547.57    156.78 o 
  -5  -3  16      403.41      426.63     91.09 o 
  -4  -3  16     9592.99     9301.91    366.17 o 
  -3  -3  16     3261.46     3699.38    215.53 o 
  -2  -3  16      224.15      246.28     73.89 o 
  -1  -3  16     5189.53     5642.05    191.40 o 
   0  -3  16      635.19      708.57    188.55 o 
   1  -3  16     1145.05     1182.71     95.47 o 
   2  -3  16      565.99      561.63    102.25 o 
   3  -3  16       10.87      -39.85     53.06 o 
   4  -3  16     5684.82     6060.58    364.80 o 
   5  -3  16      327.46      260.74    105.66 o 
   6  -3  16      820.57      670.74    157.92 o 
 -10  -2  16     1282.72     1526.73    169.65 o 
  -9  -2  16     1195.75     1214.30    149.15 o 
  -8  -2  16      972.06     1133.92    140.62 o 
  -7  -2  16      728.23      509.86     99.63 o 
  -6  -2  16     1368.36     1199.96    138.68 o 
  -5  -2  16     7628.07     7553.83    321.54 o 
  -4  -2  16     3153.21     2851.36    183.77 o 
  -3  -2  16        4.97       43.61     40.19 o 
  -2  -2  16     9434.12     8964.56    249.74 o 
  -1  -2  16     4198.72     3990.45    245.71 o 
   0  -2  16        0.28       26.88     30.43 o 
   1  -2  16     4037.81     3923.31    159.90 o 
   2  -2  16     4314.02     4031.23    162.99 o 
   3  -2  16     1501.98     1285.12    189.12 o 
   4  -2  16      540.67      683.61    151.77 o 
   5  -2  16      217.76      178.87     96.67 o 
   6  -2  16     3198.87     4011.12    321.76 o 
 -10  -1  16     3237.12     3637.90    235.23 o 
  -9  -1  16       11.11      -20.04     44.97 o 
  -8  -1  16     1709.66     1469.57    154.16 o 
  -7  -1  16     6055.74     6060.81    288.40 o 
  -6  -1  16     1808.11     1813.08    158.83 o 
  -5  -1  16      105.15      193.67     64.90 o 
  -4  -1  16      181.80      152.83     54.77 o 
  -3  -1  16     5296.35     5513.33    189.88 o 
  -2  -1  16     4019.49     3882.08    156.88 o 
  -1  -1  16        1.41        0.99     27.51 o 
   0  -1  16     8681.20     8679.24    478.49 o 
   1  -1  16     8324.34     8357.39    272.63 o 
   2  -1  16       25.16      -26.48     44.40 o 
   3  -1  16     5034.86     5025.49    329.96 o 
   4  -1  16     2439.50     2951.21    273.94 o 
   5  -1  16      561.86      531.72    139.25 o 
   6  -1  16       16.66       56.25     85.51 o 
 -10   0  16        9.05      -10.02     53.51 o 
  -9   0  16     2419.45     2775.42    196.41 o 
  -8   0  16     8700.22     8870.15    363.32 o 
  -7   0  16       33.38      127.41     63.31 o 
  -6   0  16     1502.56     1452.49    144.71 o 
  -5   0  16     5278.94     5615.05    265.63 o 
  -4   0  16      679.00      499.70     71.10 o 
  -3   0  16      772.26      822.58    152.46 o 
  -2   0  16     2969.22     3123.97    243.54 o 
  -1   0  16     6207.88     5605.52    193.06 o 
   0   0  16     3257.57     3124.33    254.70 o 
   1   0  16      248.06      486.40    115.68 o 
   2   0  16     6788.75     6823.72    220.74 o 
   3   0  16     7388.59     7423.35    412.40 o 
   4   0  16      119.44      281.57    111.81 o 
   5   0  16     2356.04     2235.73    264.84 o 
   6   0  16     1744.54     1891.76    254.82 o 
 -11   1  16      306.87      405.00    106.80 o 
 -10   1  16      736.30      921.12    137.66 o 
  -9   1  16     4244.22     4563.34    256.86 o 
  -8   1  16       82.96      124.56     60.69 o 
  -7   1  16     1648.03     1900.30    166.46 o 
  -6   1  16     9717.87     9631.98    369.93 o 
  -5   1  16      478.44      457.55     68.35 o 
  -4   1  16      377.03      435.02     67.62 o 
  -3   1  16     9701.27     9994.17    278.90 o 
  -2   1  16     4170.49     3800.96    159.90 o 
  -1   1  16      421.63      348.82     59.33 o 
   0   1  16     3646.83     3877.99    161.57 o 
   1   1  16     2593.40     2546.51    131.74 o 
   2   1  16     2912.77     3030.00    257.66 o 
   3   1  16      131.40       36.09     65.81 o 
   4   1  16     3899.40     4478.97    335.31 o 
   5   1  16     4967.76     4661.26    349.20 o 
 -11   2  16        2.99       56.25     67.06 o 
 -10   2  16     1083.91      953.22    138.34 o 
  -9   2  16     1093.19     1021.77    140.84 o 
  -8   2  16      109.55      140.50     66.38 o 
  -7   2  16     7224.63     7763.22    334.40 o 
  -6   2  16       13.49      -19.36     43.15 o 
  -5   2  16     2296.12     2448.66    134.63 o 
  -4   2  16     9792.18    10445.71    293.90 o 
  -3   2  16        3.78       29.27     34.04 o 
  -2   2  16     1319.27     1384.45    189.40 o 
  -1   2  16     9067.10     9081.53    266.61 o 
   0   2  16       26.97        8.50     32.32 o 
   1   2  16       84.30       88.26     66.72 o 
   2   2  16     3690.00     3867.32    290.11 o 
   3   2  16      935.63      970.87    181.49 o 
   4   2  16     2548.71     2360.74    267.68 o 
   5   2  16       24.46        5.47     63.87 o 
 -11   3  16      108.76      101.33     71.62 o 
 -10   3  16     3693.55     4082.29    253.79 o 
  -9   3  16     1405.83     1664.95    171.02 o 
  -8   3  16      200.22      283.05     78.68 o 
  -7   3  16      245.63      179.44     70.02 o 
  -6   3  16      740.44      762.17    117.96 o 
  -5   3  16     8594.18     8829.80    328.60 o 
  -4   3  16        1.92       45.96     36.42 o 
  -3   3  16     1547.68     1519.28    115.00 o 
  -2   3  16    12658.76    12723.17    336.21 o 
  -1   3  16      510.21      564.24    114.54 o 
   0   3  16      466.00      422.57     72.98 o 
   1   3  16     8710.19     8694.10    257.83 o 
   2   3  16       20.46       42.70     65.58 o 
   3   3  16      134.76      157.35     88.01 o 
   4   3  16     2243.92     2268.52    268.14 o 
 -11   4  16     4211.84     4867.91    282.26 o 
 -10   4  16     1532.80     1571.25    167.49 o 
  -9   4  16      539.46      572.23     91.54 o 
  -8   4  16     4885.98     5095.74    277.70 o 
  -7   4  16     1477.53     1742.04    167.71 o 
  -6   4  16     1164.97     1061.05    137.88 o 
  -5   4  16     1431.37     1457.27    120.41 o 
  -4   4  16        3.66       41.79     38.13 o 
  -3   4  16     4746.15     5063.11    161.43 o 
  -2   4  16       34.01       37.95     33.17 o 
  -1   4  16        6.86       29.73     32.94 o 
   0   4  16    11339.85    10885.53    299.69 o 
   1   4  16       43.37       13.66     62.51 o 
   2   4  16     1536.50     1349.45    206.65 o 
   3   4  16     6226.40     6435.74    405.00 o 
   4   4  16      484.10      458.28    138.79 o 
 -10   5  16      190.09      190.26     72.98 o 
  -9   5  16     3581.44     3570.04    219.75 o 
  -8   5  16     2636.28     2110.94    174.20 o 
  -7   5  16        0.69        7.51     40.76 o 
  -6   5  16     6846.69     6571.80    290.23 o 
  -5   5  16     1472.10     1361.29    136.40 o 
  -4   5  16      554.76      442.35     70.43 o 
  -3   5  16     1853.38     1971.70    130.60 o 
  -2   5  16     1322.53     1248.76    177.33 o 
  -1   5  16     4146.85     4407.16    182.83 o 
   0   5  16       56.32       54.81     43.21 o 
   1   5  16       29.76       17.76     67.18 o 
   2   5  16     7866.66     7836.32    443.37 o 
   3   5  16      694.78      551.64    155.42 o 
 -10   6  16     2273.02     2473.12    189.35 o 
  -9   6  16      733.30      694.65    117.05 o 
  -8   6  16       28.96        2.62     49.07 o 
  -7   6  16     4801.49     4758.95    249.24 o 
  -5   6  16      154.72      119.21     56.47 o 
  -4   6  16     4222.73     4086.69    183.63 o 
  -3   6  16     1445.94     1537.21    121.93 o 
  -2   6  16     1047.20     1060.54    103.63 o 
  -1   6  16     1250.65     1437.12    117.63 o 
   0   6  16     1953.44     2098.86    132.08 o 
   1   6  16     2969.28     2419.49    263.13 o 
   2   6  16        9.91       61.37     74.24 o 
  -9   7  16      712.47      554.61    112.04 o 
  -8   7  16     1329.80     1375.30    153.25 o 
  -7   7  16      243.80       21.29     49.98 o 
  -6   7  16        5.28       69.00     52.26 o 
  -5   7  16     6072.60     5840.15    282.82 o 
  -4   7  16     5234.66     5138.01    242.18 o 
  -3   7  16       72.93       51.74     54.99 o 
  -2   7  16     4295.84     4063.16    221.23 o 
  -1   7  16     3742.93     3634.90    341.01 o 
   0   7  16        4.04      -23.80     53.17 o 
   1   7  16     2160.78     2151.47    265.29 o 
  -8   8  16       24.36       10.02     51.58 o 
  -7   8  16     2170.67     2181.08    190.83 o 
  -6   8  16     1128.19     1195.40    148.13 o 
  -5   8  16     1021.36      876.60    130.94 o 
  -4   8  16      854.48      921.34    132.30 o 
  -3   8  16     2979.56     2840.24    165.75 o 
  -2   8  16     2935.12     3127.60    172.95 o 
  -1   8  16       66.24       61.29     48.76 o 
  -7   9  16        4.00        9.68     60.35 o 
  -6   9  16       76.07       74.92     65.13 o 
  -5   9  16     3252.62     2950.99    212.80 o 
  -4   9  16      278.70      607.55    119.89 o 
  -3   9  16      501.53      427.74     84.25 o 
  -3  -8  17     1539.37     1344.67    170.79 o 
  -2  -8  17     4032.77     3725.57    250.26 o 
  -1  -8  17       13.79       34.73     62.28 o 
   0  -8  17      352.88      290.57     88.58 o 
   1  -8  17     2043.34     1614.63    173.63 o 
   2  -8  17     1375.39     1331.46    158.49 o 
   3  -8  17       26.42       57.04     58.86 o 
  -5  -7  17      291.05      422.42    106.69 o 
  -4  -7  17     1314.28     1253.81    163.96 o 
  -3  -7  17     3857.21     3588.14    242.29 o 
  -2  -7  17       23.91      -10.93     53.74 o 
  -1  -7  17     1244.73      819.44    133.67 o 
   0  -7  17     5397.75     6015.26    307.42 o 
   1  -7  17      139.37      160.77     75.26 o 
   2  -7  17     1332.54     1452.49    158.15 o 
   3  -7  17     3528.96     3440.35    222.59 o 
  -6  -6  17     2740.92     2996.08    226.01 o 
  -5  -6  17      105.78       99.06     64.10 o 
  -4  -6  17     2216.02     2189.39    199.14 o 
  -3  -6  17       56.10       79.13     58.75 o 
  -2  -6  17      910.51      867.26    133.90 o 
  -1  -6  17     5945.29     6269.17    311.06 o 
   0  -6  17      267.69      490.28    107.03 o 
   1  -6  17     3351.04     3394.69    218.84 o 
   2  -6  17     8307.51     8870.61    364.69 o 
   3  -6  17        7.41       27.67     53.74 o 
  -7  -5  17     5260.08     5466.81    305.48 o 
  -6  -5  17      659.06      593.09    116.59 o 
  -5  -5  17      273.72      146.76     73.21 o 
  -4  -5  17     2020.62     2376.91    201.19 o 
  -3  -5  17       32.83       39.85     55.34 o 
  -2  -5  17     1327.79     1157.94    145.28 o 
  -1  -5  17      325.44      319.94     90.29 o 
   0  -5  17      985.11      649.45    110.44 o 
   1  -5  17     5070.47     5126.03    260.96 o 
   2  -5  17        0.34      -24.25     44.06 o 
   3  -5  17      390.28      573.66     82.47 o 
   4  -5  17     7070.15     7269.87    403.74 o 
   5  -5  17      159.15      226.69    109.76 o 
  -8  -4  17     4055.94     4453.35    267.68 o 
  -7  -4  17     1176.20     1238.55    155.87 o 
  -6  -4  17      139.75       61.71     58.18 o 
  -5  -4  17     4489.93     4231.33    254.36 o 
  -4  -4  17     2404.73     2700.84    196.98 o 
  -3  -4  17       23.18       47.37     52.94 o 
  -2  -4  17     6333.48     7403.09    328.94 o 
  -1  -4  17        7.39       65.92     52.15 o 
   0  -4  17      793.82      864.64    120.23 o 
   1  -4  17      904.69      915.28     92.70 o 
   2  -4  17        3.49       -8.91     33.37 o 
   3  -4  17     6201.26     5768.76    344.88 o 
   4  -4  17        8.43      145.63     90.06 o 
   5  -4  17      339.68      570.43    147.56 o 
  -9  -3  17     1038.38     1236.50    159.29 o 
  -8  -3  17       53.33       45.09     53.97 o 
  -7  -3  17        4.06      -10.70     46.91 o 
  -6  -3  17     3896.40     3967.86    238.31 o 
  -5  -3  17      434.41      573.62    107.14 o 
  -4  -3  17       24.78      -10.93     45.54 o 
  -3  -3  17     7365.50     6632.26    303.32 o 
  -2  -3  17     2700.14     2462.76    177.85 o 
  -1  -3  17      766.23      565.76    101.68 o 
   0  -3  17     4146.06     4236.46    295.46 o 
   1  -3  17     3051.83     3150.68    285.39 o 
   2  -3  17     1560.12     1548.79    111.75 o 
   3  -3  17      664.98      923.96    170.90 o 
   4  -3  17        5.15       85.51     83.57 o 
   5  -3  17     2988.93     3162.88    294.21 o 
  -9  -2  17     1370.58     1336.93    161.34 o 
  -8  -2  17     1442.19     1188.23    148.24 o 
  -7  -2  17     1910.88     1798.40    172.61 o 
  -6  -2  17        6.65      -14.12     44.18 o 
  -5  -2  17      166.31      309.81     82.21 o 
  -4  -2  17     4802.24     4982.91    257.89 o 
  -3  -2  17     1787.54     2011.20    167.26 o 
  -2  -2  17      701.67      451.77    135.26 o 
  -1  -2  17     8466.34     7902.55    437.73 o 
   0  -2  17     6439.07     6494.73    215.97 o 
   1  -2  17      138.52      197.53     58.47 o 
   2  -2  17     7668.07     7280.55    416.95 o 
   3  -2  17     1211.71     1048.52    177.51 o 
   4  -2  17      289.49      163.96     94.39 o 
   5  -2  17     1264.76     1359.70    216.90 o 
  -9  -1  17     4768.55     4945.22    278.84 o 
  -8  -1  17       21.55      -11.39     47.37 o 
  -7  -1  17     1815.53     1467.07    158.15 o 
  -6  -1  17     3733.41     3384.11    212.35 o 
  -5  -1  17      205.21      152.80     68.43 o 
  -4  -1  17        1.71        9.11     46.00 o 
  -3  -1  17      699.63      738.64     80.29 o 
  -2  -1  17     3831.24     3784.24    179.04 o 
  -1  -1  17     2845.52     2803.99    136.50 o 
   0  -1  17      232.08      219.03     76.29 o 
   1  -1  17     7373.67     7582.77    238.63 o 
   2  -1  17     4339.68     4359.98    304.69 o 
   3  -1  17       25.49        5.81     63.65 o 
   4  -1  17     4608.51     4263.21    321.99 o 
   5  -1  17     1075.86     1043.86    204.03 o 
 -10   0  17     2060.02     2038.75    190.49 o 
  -9   0  17        0.76      -29.38     41.90 o 
  -8   0  17     3579.38     3703.14    230.68 o 
  -7   0  17     3723.15     4203.77    242.06 o 
  -6   0  17       69.95       39.40     49.07 o 
  -5   0  17     1564.92     1490.61    109.78 o 
  -4   0  17     6132.24     6348.28    215.38 o 
  -3   0  17     1212.05     1199.67    100.50 o 
  -2   0  17      812.88      730.95    118.47 o 
  -1   0  17     3091.33     3031.71    144.45 o 
   0   0  17     1269.33     1321.81    104.80 o 
   1   0  17     2467.08     2595.77    272.35 o 
   2   0  17        1.88       34.95     66.61 o 
   3   0  17     5671.15     5847.32    371.29 o 
   4   0  17     4652.17     4972.89    358.31 o 
   5   0  17      106.07       74.12     87.22 o 
 -10   1  17     1682.51     1658.46    174.55 o 
  -9   1  17      641.13      736.44    130.14 o 
  -8   1  17     3829.32     3657.02    231.82 o 
  -7   1  17      364.21      259.94     76.74 o 
  -6   1  17     2452.15     2497.94    184.11 o 
  -5   1  17     8497.34     8360.63    259.58 o 
  -4   1  17      215.69      213.91     53.57 o 
  -3   1  17     4693.12     4766.20    187.05 o 
  -2   1  17     5446.80     5224.66    196.75 o 
  -1   1  17       49.45       52.82     38.20 o 
   0   1  17       59.36       34.43     36.35 o 
   1   1  17     1660.22     1834.76    121.70 o 
   2   1  17     2302.45     2122.89    235.69 o 
   3   1  17     3310.44     2939.03    285.22 o 
   4   1  17      441.99      673.82    160.43 o 
 -10   2  17        4.14       48.50     59.09 o 
  -9   2  17      290.27      370.61     96.67 o 
  -8   2  17     1486.32     1527.19    164.18 o 
  -7   2  17      357.94      353.53     88.81 o 
  -6   2  17     5283.77     5125.80    266.09 o 
  -5   2  17       30.14       18.79     37.45 o 
  -4   2  17     5797.37     5545.10    208.89 o 
  -3   2  17     6971.33     6483.96    429.65 o 
  -2   2  17       31.07       52.14     38.51 o 
  -1   2  17     4300.90     4444.84    182.30 o 
   0   2  17     6425.03     6129.22    217.07 o 
   1   2  17        1.86       -0.05     32.86 o 
   2   2  17       50.57      -15.83     60.46 o 
   3   2  17     3694.16     4407.69    331.21 o 
   4   2  17     1301.51     1655.96    239.90 o 
 -10   3  17       72.95       -6.72     52.15 o 
  -9   3  17     3856.81     4163.47    257.21 o 
  -8   3  17     1390.41     1255.29    152.68 o 
  -7   3  17      244.99      259.83     81.98 o 
  -6   3  17     1793.48     1894.49    172.95 o 
  -5   3  17     1203.32      949.34    102.28 o 
  -4   3  17     6196.31     6208.87    229.42 o 
  -3   3  17      766.84      602.58     83.19 o 
  -2   3  17     1162.58     1012.47    101.73 o 
  -1   3  17    14057.62    13160.44    351.54 o 
   0   3  17       20.90       65.50     32.60 o 
   1   3  17     2476.25     2209.65    242.63 o 
   2   3  17     5798.90     6022.44    385.87 o 
   3   3  17      170.53       46.68     67.06 o 
 -10   4  17     4601.59     6050.33    320.06 o 
  -9   4  17     1777.36     1923.21    203.75 o 
  -8   4  17      363.40      335.77     92.68 o 
  -7   4  17     7671.64     8276.49    366.97 o 
  -6   4  17      534.01      544.24    106.80 o 
  -5   4  17      120.31       92.91     54.77 o 
  -4   4  17     2755.43     2414.09    147.14 o 
  -3   4  17       51.90       95.48     32.38 o 
  -2   4  17     2247.55     1936.01    128.49 o 
  -1   4  17       95.23       39.88     36.95 o 
   0   4  17      753.45      894.02     93.11 o 
   1   4  17     7034.02     6610.29    403.63 o 
   2   4  17      116.20       94.16     82.66 o 
   3   4  17     1671.28     1902.92    253.56 o 
 -10   5  17      181.00      306.51     91.09 o 
  -9   5  17       57.90       37.12     56.25 o 
  -8   5  17     4130.31     4453.58    249.58 o 
  -7   5  17     1630.05     1392.38    148.13 o 
  -6   5  17      519.36      686.91    109.87 o 
  -5   5  17     9579.50     9377.62    363.89 o 
  -4   5  17     1867.23     1566.28    123.08 o 
  -3   5  17      221.07      154.41     86.02 o 
  -2   5  17     2229.49     1850.82    129.10 o 
  -1   5  17     1295.84     1322.07    112.67 o 
   0   5  17     3274.04     3421.47    259.60 o 
   1   5  17      286.64      388.83    127.86 o 
   2   5  17      354.86      286.24    110.10 o 
  -9   6  17     2057.82     2170.14    187.98 o 
  -8   6  17      168.54      122.17     62.51 o 
  -7   6  17      106.77      119.55     63.76 o 
  -6   6  17    10351.37     9856.40    384.84 o 
  -5   6  17     3262.94     2987.19    196.06 o 
  -4   6  17       37.00       16.72     39.51 o 
  -3   6  17     3529.25     3380.92    198.74 o 
  -2   6  17     1389.84     1413.79    121.33 o 
  -1   6  17      551.78      494.20     78.25 o 
   0   6  17     2505.67     2187.68    258.80 o 
   1   6  17      510.45      564.51    149.95 o 
  -8   7  17     1782.61     1724.62    173.07 o 
  -7   7  17     2001.41     1708.45    170.10 o 
  -6   7  17     1081.21      905.75    129.57 o 
  -5   7  17      320.98      472.17    101.90 o 
  -4   7  17     5606.22     4930.42    216.29 o 
  -3   7  17     2640.55     2718.22    162.31 o 
  -2   7  17       94.43       65.76     49.04 o 
  -1   7  17     6141.69     6128.66    239.72 o 
  -7   8  17      417.81      677.23    122.74 o 
  -6   8  17     2493.67     2451.49    202.55 o 
  -5   8  17      607.87      852.91    133.21 o 
  -4   8  17      374.91      301.95     74.68 o 
  -3   8  17      480.98      313.07     75.62 o 
  -2   8  17     3027.84     3283.36    182.76 o 
  -1  -8  18     3595.66     3437.62    246.05 o 
   0  -8  18      128.46      204.60     87.67 o 
  -4  -7  18       71.39       93.25     68.77 o 
  -3  -7  18     1461.42     1626.47    185.82 o 
  -2  -7  18     3085.33     2660.08    224.30 o 
  -1  -7  18       97.81      107.48     71.16 o 
   0  -7  18     2906.51     3302.47    232.04 o 
   1  -7  18     5106.80     5273.93    290.34 o 
   2  -7  18       20.31       30.40     59.09 o 
  -5  -6  18     3671.50     4389.25    275.99 o 
  -4  -6  18        4.02      -30.17     49.07 o 
  -3  -6  18     1434.57     1370.17    165.44 o 
  -2  -6  18      617.67      409.55     99.97 o 
  -1  -6  18      469.50      542.31    116.14 o 
   0  -6  18     2007.95     2186.54    194.36 o 
   1  -6  18       28.25       51.69     55.11 o 
   2  -6  18     1949.24     2028.05    181.15 o 
   3  -6  18     4463.33     4615.37    258.23 o 
  -6  -5  18     4991.72     5155.97    299.56 o 
  -5  -5  18     1843.67     2069.61    199.25 o 
  -4  -5  18        3.85       80.16     61.60 o 
  -3  -5  18     4251.38     4633.82    270.76 o 
  -2  -5  18      129.99       46.23     54.88 o 
  -1  -5  18      160.56      219.06     75.60 o 
   0  -5  18     2015.94     1993.44    180.24 o 
   1  -5  18      403.37      401.81    101.56 o 
   2  -5  18     2617.22     2492.14    184.68 o 
   4  -5  18      488.92      506.90    133.33 o 
  -7  -4  18     3676.39     3577.78    243.09 o 
  -6  -4  18      754.84      880.13    139.25 o 
  -5  -4  18       54.68       31.54     52.60 o 
  -4  -4  18     6319.93     5840.26    301.73 o 
  -3  -4  18      419.90      589.67    112.95 o 
  -2  -4  18     1082.21      989.20    139.82 o 
  -1  -4  18     6788.36     7260.99    326.89 o 
   0  -4  18      285.08      288.52     81.41 o 
   1  -4  18      225.82      177.62     68.43 o 
   2  -4  18     1846.67     1961.68    225.16 o 
   3  -4  18       12.78       89.95     79.25 o 
   4  -4  18     3047.51     3598.84    294.55 o 
  -8  -3  18      660.32      928.29    145.63 o 
  -7  -3  18       86.68       26.87     59.09 o 
  -6  -3  18       26.27      -46.34     38.37 o 
  -5  -3  18     3726.09     4133.75    247.87 o 
  -4  -3  18      186.66      126.27     67.86 o 
  -3  -3  18      220.70       24.82     49.76 o 
  -2  -3  18     9113.18     8876.64    364.23 o 
  -1  -3  18     2124.64     2069.04    173.63 o 
   0  -3  18       37.00       35.50     37.67 o 
   1  -3  18     8748.80     9032.63    272.25 o 
   2  -3  18      391.19      287.40     62.35 o 
   3  -3  18      199.11      272.46    106.00 o 
   4  -3  18     2525.17     2111.05    248.89 o 
  -8  -2  18     1307.18     1261.89    158.38 o 
  -7  -2  18     1191.22     1383.61    161.11 o 
  -6  -2  18      781.37      925.21    135.83 o 
  -5  -2  18       19.18      -41.22     43.72 o 
  -4  -2  18      229.77      327.57     88.13 o 
  -3  -2  18     4019.82     4238.73    240.01 o 
  -2  -2  18      314.85      475.59     99.06 o 
  -1  -2  18      421.59      428.80     67.98 o 
   0  -2  18    12129.32    11802.15    317.90 o 
   1  -2  18      968.63      955.52     94.67 o 
   2  -2  18       19.33       34.08     36.75 o 
   3  -2  18     7931.15     8207.72    447.69 o 
   4  -2  18     1211.99     1332.94    212.46 o 
  -9  -1  18     3546.06     3760.07    247.41 o 
  -8  -1  18     2752.85     3077.60    219.06 o 
  -7  -1  18      202.12       94.73     66.15 o 
  -6  -1  18     3549.24     3705.53    232.73 o 
  -5  -1  18     3763.26     3423.50    216.22 o 
  -4  -1  18      355.46      458.96     95.76 o 
  -3  -1  18     2073.71     1926.50    135.38 o 
  -2  -1  18     4609.49     4414.34    210.07 o 
  -1  -1  18     4354.73     4485.43    181.05 o 
   0  -1  18      252.51      230.56     58.71 o 
   1  -1  18        0.54      -10.13     29.01 o 
   2  -1  18     6140.04     6368.68    381.77 o 
   3  -1  18     2662.92     2867.76    276.22 o 
   4  -1  18       79.08       27.78     68.54 o 
  -9   0  18     1348.26     1653.68    180.12 o 
  -8   0  18        0.99       -8.54     49.87 o 
  -7   0  18     3891.86     4147.53    245.02 o 
  -6   0  18     2312.84     2576.39    189.80 o 
  -5   0  18       21.03        0.11     43.72 o 
  -4   0  18     4758.30     4797.03    191.18 o 
  -3   0  18     7996.79     7857.85    250.69 o 
  -2   0  18       47.28       30.79     59.32 o 
  -1   0  18     1125.72     1141.51    198.46 o 
   0   0  18     3289.96     3143.55    151.84 o 
   1   0  18      969.55     1028.03    100.78 o 
   2   0  18      958.48     1033.04    179.10 o 
   3   0  18      324.04      495.51    143.69 o 
   4   0  18     8351.46     8957.71    500.29 o 
  -9   1  18      806.81      833.33    137.09 o 
  -8   1  18      939.55     1015.85    146.31 o 
  -7   1  18     1582.00     1604.84    168.17 o 
  -6   1  18       61.14       34.95     48.73 o 
  -5   1  18     2578.21     2594.53    142.81 o 
  -4   1  18     6308.32     6712.08    233.78 o 
  -3   1  18       78.23       73.00     41.03 o 
  -2   1  18     6341.83     5710.79    286.75 o 
  -1   1  18     7017.63     6983.02    236.88 o 
   0   1  18       37.46       26.47     37.36 o 
   1   1  18      541.65      526.13     79.13 o 
   2   1  18     3240.83     3425.09    284.42 o 
   3   1  18     3456.98     3598.73    304.57 o 
  -9   2  18      171.67      157.81     79.13 o 
  -8   2  18       91.38      169.88     69.34 o 
  -7   2  18     1992.86     2130.07    187.75 o 
  -6   2  18      589.07      707.40    118.30 o 
  -5   2  18     2913.98     3029.31    157.23 o 
  -4   2  18      518.23      655.93     87.73 o 
  -3   2  18      913.25      916.61    152.06 o 
  -2   2  18     9461.91     8600.80    274.27 o 
  -1   2  18      238.57      162.42     57.73 o 
   0   2  18     3685.45     3398.92    163.22 o 
   1   2  18     7862.99     7538.01    425.49 o 
   2   2  18       42.75      125.36     82.43 o 
   3   2  18      844.66      839.48    179.10 o 
  -9   3  18      766.43      881.61    142.21 o 
  -8   3  18     6975.87     7104.43    346.02 o 
  -7   3  18      629.65      652.87    121.15 o 
  -6   3  18       53.21      135.38     70.02 o 
  -5   3  18     4095.20     4233.66    275.65 o 
  -4   3  18        1.05       71.54     45.98 o 
  -3   3  18      207.11      289.87     63.90 o 
  -2   3  18      274.06      135.28     58.52 o 
  -1   3  18     1937.94     1920.20    132.93 o 
   0   3  18     7458.56     7748.78    308.80 o 
   1   3  18      127.80       30.06     64.79 o 
   2   3  18     2346.56     1756.38    238.19 o 
  -9   4  18     5086.42     5455.10    217.77 o 
  -8   4  18     1673.10     1723.36    187.07 o 
  -7   4  18      924.72      896.86    141.75 o 
  -6   4  18     7783.65     7888.92    360.93 o 
  -5   4  18     1230.17     1333.26    128.43 o 
  -4   4  18      248.79      255.41     64.09 o 
  -3   4  18     3499.60     3816.30    141.85 o 
  -2   4  18      329.11      318.78    104.52 o 
  -1   4  18     3173.55     2806.61    151.40 o 
   0   4  18      600.04      631.90    217.75 o 
   1   4  18      935.06     1201.09    204.83 o 
   2   4  18     7839.75     8722.59    489.02 o 
  -9   5  18       76.91      209.50     78.45 o 
  -8   5  18       41.69       70.59     58.41 o 
  -7   5  18     5795.00     5925.88    295.46 o 
  -6   5  18      654.47      640.68    114.54 o 
  -5   5  18      652.45      553.97    137.43 o 
  -4   5  18     8427.31     7757.79    267.20 o 
  -3   5  18      784.83      780.28    244.17 o 
  -2   5  18      344.37      275.30    122.57 o 
  -1   5  18     3545.31     3745.25    179.18 o 
   0   5  18      318.80       64.79     77.54 o 
   1   5  18     1429.44     1323.83    218.49 o 
  -8   6  18      920.90      743.16    129.12 o 
  -7   6  18       12.93       35.75     48.16 o 
  -6   6  18      117.68       25.16     54.20 o 
  -5   6  18     7162.63     7611.90    336.00 o 
  -4   6  18     1516.87     1514.49    162.02 o 
  -3   6  18        8.43      -20.89     35.89 o 
  -2   6  18     5820.47     6102.36    237.54 o 
  -1   6  18     2021.62     2126.53    192.59 o 
  -7   7  18     1860.28     1606.20    169.42 o 
  -6   7  18     1067.55     1038.50    141.41 o 
  -5   7  18      159.60      240.58     82.66 o 
  -4   7  18      185.27      210.94     66.23 o 
  -3   7  18     4766.82     4614.20    209.95 o 
  -2   7  18     1011.89      935.38    110.19 o 
  -4  -6  19     4451.01     4566.41    286.13 o 
  -3  -6  19       11.71       18.33     65.58 o 
  -2  -6  19      170.33      238.88     89.49 o 
  -1  -6  19     1165.28     1053.53    150.63 o 
   0  -6  19      697.35      641.82    124.45 o 
   1  -6  19      992.34     1282.62    157.35 o 
  -5  -5  19     4690.66     4985.07    296.37 o 
  -4  -5  19      421.47      503.48    117.73 o 
  -3  -5  19     1263.26     1514.89    177.62 o 
  -2  -5  19     4631.85     4670.82    276.22 o 
  -1  -5  19       10.92       11.61     55.68 o 
   0  -5  19        4.62       -2.39     52.83 o 
   1  -5  19      973.17      954.59    135.95 o 
   2  -5  19        3.96      -49.98     49.19 o 
  -6  -4  19     3821.01     3644.84    249.12 o 
  -5  -4  19        1.59       86.08     67.06 o 
  -4  -4  19      286.04      117.39     65.81 o 
  -3  -4  19     6169.91     5855.86    305.48 o 
  -2  -4  19      207.15       56.82     64.10 o 
  -1  -4  19      384.60      182.63     67.63 o 
   0  -4  19     4940.29     4892.96    266.77 o 
   1  -4  19      199.93       94.73     65.47 o 
   2  -4  19      170.29      158.26     67.18 o 
   3  -4  19     2625.67     2789.08    272.24 o 
  -7  -3  19      651.25      751.58    132.65 o 
  -6  -3  19      462.05      620.87    119.78 o 
  -5  -3  19      288.99      288.97     91.54 o 
  -4  -3  19     2646.29     2451.72    204.15 o 
  -3  -3  19       46.48        0.57     57.27 o 
  -2  -3  19      110.22       69.00     62.96 o 
  -1  -3  19     8539.30     9433.64    382.00 o 
   0  -3  19      281.31      218.72     71.62 o 
   1  -3  19       33.53       40.30     42.16 o 
   2  -3  19     5277.67     5664.46    353.87 o 
   3  -3  19      722.08      624.63    153.25 o 
  -7  -2  19     2808.03     2558.40    213.94 o 
  -6  -2  19     1863.37     1923.87    187.30 o 
  -5  -2  19      418.37      401.35     98.26 o 
  -4  -2  19     1433.99     1216.92    151.77 o 
  -3  -2  19      789.71      805.21    128.77 o 
  -2  -2  19     4905.70     4975.05    264.27 o 
  -1  -2  19      130.96      171.50     52.42 o 
   0  -2  19       19.80       26.65     36.52 o 
   1  -2  19     4987.18     5222.74    203.73 o 
   2  -2  19      669.86      832.76    162.25 o 
   3  -2  19      236.90      111.47     93.93 o 
  -8  -1  19     4091.09     4372.06    271.55 o 
  -7  -1  19     2245.69     2230.95    198.68 o 
  -6  -1  19        6.04      -31.08     46.34 o 
  -5  -1  19     5169.50     4578.71    263.24 o 
  -4  -1  19     3875.95     3964.44    239.67 o 
  -3  -1  19      468.49      425.26    102.13 o 
  -2  -1  19     2591.58     2570.52    139.07 o 
  -1  -1  19     1498.97     1788.25    188.83 o 
   0  -1  19     1772.84     1969.43    132.15 o 
   1  -1  19      102.29       84.82     54.82 o 
   2  -1  19      100.76       39.40     70.48 o 
   3  -1  19     6652.02     6912.24    425.72 o 
  -8   0  19      419.71      501.55    112.38 o 
  -7   0  19       69.93       73.89     56.59 o 
  -6   0  19     2481.82     2430.77    188.44 o 
  -5   0  19     3549.01     3159.01    213.60 o 
  -4   0  19      283.09      261.53     59.58 o 
  -3   0  19     6704.10     7103.12    242.18 o 
  -2   0  19     6060.06     5851.93    216.65 o 
  -1   0  19      304.68      219.97     55.84 o 
   0   0  19     1092.37     1044.85    102.89 o 
   1   0  19     1866.14     1904.17    131.20 o 
   2   0  19     2194.29     2308.26    255.38 o 
   3   0  19       24.28       50.67     73.32 o 
  -8   1  19     1807.60     1964.97    193.22 o 
  -7   1  19      782.48      815.91    134.69 o 
  -6   1  19     1037.70     1135.51    148.70 o 
  -5   1  19      625.64      446.63     75.03 o 
  -4   1  19     2599.35     2840.83    208.99 o 
  -3   1  19     5454.70     5202.35    207.95 o 
  -2   1  19       50.09       64.77     42.25 o 
  -1   1  19     4314.01     4068.62    353.87 o 
   0   1  19     5008.88     4972.50    201.73 o 
   1   1  19        7.26       21.06     68.20 o 
   2   1  19      946.99     1068.79    192.42 o 
  -8   2  19      172.74      177.05     76.51 o 
  -7   2  19      129.13       28.01     61.03 o 
  -6   2  19     3346.65     3092.17    218.15 o 
  -5   2  19      452.45      401.36     74.71 o 
  -4   2  19      984.29     1067.22    109.97 o 
  -3   2  19     1284.47     1301.12    118.38 o 
  -2   2  19     2542.36     2602.26    151.69 o 
  -1   2  19     5592.74     5764.11    223.97 o 
   0   2  19      773.29      937.17    103.08 o 
   1   2  19     3051.37     3119.84    291.93 o 
   2   2  19     7979.01     7290.14    443.82 o 
  -8   3  19      869.02      778.11    138.45 o 
  -7   3  19     8284.61     8727.49    392.24 o 
  -6   3  19      240.83      139.70     72.41 o 
  -5   3  19       67.80       40.19     39.65 o 
  -4   3  19     4758.15     4671.18    207.19 o 
  -3   3  19      325.16      239.65     72.76 o 
  -2   3  19     1461.42     1630.53    130.95 o 
  -1   3  19      350.21      195.74     60.85 o 
   0   3  19     3176.65     3630.00    285.22 o 
   1   3  19     5758.07     6026.31    397.14 o 
  -8   4  19     5388.43     5118.06    300.81 o 
  -7   4  19      327.96      321.20     93.02 o 
  -6   4  19       83.26      -21.86     47.14 o 
  -5   4  19     7005.19     7346.24    274.60 o 
  -4   4  19     1941.55     2055.56    116.01 o 
  -3   4  19       22.93       53.89     42.29 o 
  -2   4  19     4476.95     4249.88    392.98 o 
  -1   4  19       67.56       94.57     46.00 o 
   0   4  19     1613.95     1545.63    230.79 o 
  -7   5  19       42.64        7.63     54.54 o 
  -6   5  19     5421.44     5636.91    291.59 o 
  -5   5  19      700.80      829.33    104.55 o 
  -4   5  19      389.68      464.74    138.17 o 
  -3   5  19     5382.08     5427.31    224.85 o
[truncated: 5,202 more chars]
